# Supplementary material for: A Case-Crossover Study of Heat Exposure and Injury Risk in Outdoor Agricultural Workers
Source: PLoS One. 2016 Oct 7;11(10):e0164498. doi: 10.1371/journal.pone.0164498 (PMC5055365; doi:10.1371/journal.pone.0164498)
Supplement: S1 Minimal Dataset — (ZIP) [file pone.0164498.s004.zip]

Archive with 3 entries (2 files):
- S1 Minimal Dataset.xls
- __MACOSX/
- __MACOSX/._S1 Minimal Dataset.xls
