# Supplementary material for: A Case-Crossover Study of Heat Exposure and Injury Risk in Outdoor Agricultural Workers
Source: PLoS One. 2016 Oct 7;11(10):e0164498. doi: 10.1371/journal.pone.0164498 (PMC5055365; doi:10.1371/journal.pone.0164498)
Supplement: S1 Minimal Dataset — (ZIP) [file pone.0164498.s004.zip › S1 Minimal Dataset.xls]

## Sheet: minimaldataset.csv
sharp_id	max daily humidex	max daily air temp (degrees C)	casecont (case=1; control=0)	injury occurred May-Sept FLAG	harvest duties	injury occurred on weekday FLAG	geocoding precision (range=1; street=2; intersection=3; city=4; zip=5)	injury address (based on accident location=1; based on business location=2; based on first healthcare provider location=3)	geocoding accuracy score	injury occurred 5:30am-4:30pm FLAG	injury occurred 5:30am-12:30pm FLAG	less than 7 days time-loss FLAG	injury occurred on same day as first healthcare visit FLAG	injury did not occur on holiday FLAG
4	5.511	6.83	1	NA	NA	YES	1	1	0.951	NA	NA	YES	NA	TRUE
34	39.9225	35.62	1	YES	NA	YES	1	1	0.949	YES	YES	YES	YES	TRUE
64	18.3982	18.55	1	NA	NA	YES	1	1	0.928	YES	YES	YES	NA	TRUE
72	34.8467	32.59	1	YES	NA	NA	1	3	0.943	NA	NA	NA	YES	TRUE
105	16.9918	18.64	1	NA	NA	YES	1	1	0.932	YES	NA	YES	NA	TRUE
463	20.8488	21.59	1	YES	NA	YES	1	1	0.944	YES	YES	YES	YES	TRUE
1334	15.1765	17.01	1	NA	NA	YES	1	1	0.948	YES	YES	NA	NA	TRUE
1655	31.8414	30.79	1	YES	NA	YES	1	1	0.93	YES	YES	YES	YES	TRUE
1663	4.173	5.84	1	NA	NA	YES	5	1	1	YES	NA	YES	YES	FALSE
3091	6.9291	7.83	1	NA	NA	YES	5	1	0.879	YES	YES	YES	YES	TRUE
3873	30.7349	30.42	1	YES	peach/pear harvest duties	YES	1	1	0.94	YES	YES	YES	YES	TRUE
4406	22.8345	24.85	1	YES	NA	YES	5	1	1	YES	NA	YES	NA	TRUE
4603	25.5519	24.65	1	YES	NA	YES	5	1	0.901	YES	YES	YES	YES	TRUE
4611	19.0517	20.58	1	NA	NA	YES	1	1	0.928	YES	YES	YES	YES	TRUE
5215	19.4704	19.11	1	NA	apple harvest duties	YES	1	1	0.87	YES	NA	YES	YES	TRUE
6256	13.3911	14.02	1	NA	NA	YES	1	1	0.843	YES	NA	YES	YES	TRUE
6275	24.2253	26.26	1	YES	NA	YES	1	1	0.937	YES	NA	NA	NA	TRUE
7099	25.2142	26.25	1	YES	NA	YES	2	1	0.74	YES	NA	YES	YES	TRUE
7243	17.4292	19.95	1	NA	NA	YES	1	1	0.946	YES	YES	YES	YES	TRUE
7583	-4.8457	-1.87	1	NA	NA	YES	5	2	0.893	YES	NA	YES	YES	TRUE
8660	29.2986	29.89	1	YES	NA	YES	1	1	0.939	YES	YES	NA	NA	TRUE
9890	20.8002	23.1	1	YES	NA	YES	1	1	0.967	YES	NA	YES	NA	TRUE
10070	14.0222	15.26	1	NA	apple harvest duties	YES	1	3	0.94	YES	NA	YES	NA	TRUE
10075	-4.794	-1.85	1	NA	NA	YES	1	1	0.928	YES	NA	NA	NA	TRUE
10713	17.423	19.74	1	NA	NA	NA	1	1	0.756	YES	NA	NA	YES	TRUE
11081	32.6246	32.34	1	YES	NA	YES	1	3	0.892	YES	YES	YES	YES	TRUE
11518	39.625	36.98	1	YES	NA	YES	1	1	0.977	YES	YES	YES	YES	TRUE
12334	14.2777	15.45	1	NA	NA	YES	1	1	0.927	YES	NA	YES	NA	TRUE
12720	25.9972	25.59	1	YES	apple harvest duties	YES	1	1	0.948	YES	YES	YES	YES	TRUE
13233	19.7524	20.85	1	NA	NA	YES	2	1	0.743	YES	NA	YES	YES	TRUE
13238	22.4661	22.98	1	YES	NA	YES	1	2	0.905	YES	NA	YES	YES	FALSE
13859	8.9438	10.53	1	NA	NA	YES	5	1	1	YES	NA	YES	NA	TRUE
16331	39.5074	36.62	1	YES	NA	YES	1	3	0.943	YES	YES	YES	YES	TRUE
16800	37.0444	35.34	1	YES	NA	YES	5	1	1	YES	YES	YES	NA	TRUE
17068	36.4338	32.44	1	YES	NA	NA	5	1	1	YES	YES	YES	YES	TRUE
17071	14.0222	15.26	1	NA	apple harvest duties	YES	5	1	1	YES	NA	YES	NA	TRUE
18280	11.444	11.63	1	NA	NA	YES	1	1	0.946	YES	YES	YES	NA	TRUE
18300	14.4407	15.66	1	NA	NA	YES	5	1	1	NA	NA	YES	NA	TRUE
19485	8.011	10.45	1	NA	NA	NA	4	1	0.857	YES	YES	YES	NA	FALSE
20760	20.6554	21.28	1	YES	NA	NA	4	1	0.857	YES	YES	YES	NA	TRUE
21187	7.1864	8.51	1	NA	NA	YES	5	1	0.89	YES	NA	YES	NA	TRUE
21602	27.0704	27.23	1	YES	NA	YES	1	1	0.854	YES	NA	YES	NA	TRUE
21810	27.2587	22.84	1	NA	NA	YES	1	3	0.949	YES	NA	NA	YES	TRUE
22306	17.4386	17.62	1	YES	NA	YES	5	1	1	YES	YES	YES	YES	TRUE
23243	15.7178	17.56	1	NA	NA	YES	5	1	1	YES	NA	YES	YES	TRUE
23356	23.6704	25.07	1	YES	NA	YES	5	1	0.901	YES	NA	NA	YES	TRUE
23470	10.621	10.41	1	NA	NA	NA	5	1	0.901	YES	YES	YES	YES	TRUE
23938	22.42	24.05	1	NA	NA	YES	1	3	0.902	YES	YES	NA	NA	TRUE
24278	34.9893	30.51	1	YES	cherry harvest duties	YES	1	1	0.871	YES	YES	YES	NA	TRUE
24280	14.724	17.1	1	YES	apple harvest duties	YES	5	1	1	YES	YES	YES	YES	TRUE
25719	12.0006	12.56	1	NA	NA	YES	1	1	0.933	YES	YES	YES	NA	TRUE
26640	12.8723	15.6	1	NA	NA	YES	5	2	0.89	YES	NA	YES	YES	TRUE
27766	37.7675	33.54	1	YES	NA	YES	5	1	0.898	YES	YES	YES	NA	TRUE
28169	15.3641	17.74	1	NA	NA	YES	5	1	1	YES	NA	YES	YES	TRUE
29109	36.3109	31.88	1	YES	NA	YES	5	1	0.9	YES	YES	YES	YES	TRUE
29669	28.8758	29.29	1	YES	NA	NA	5	2	0.889	YES	YES	YES	NA	TRUE
30862	34.9854	31.68	1	YES	NA	YES	4	1	0.857	YES	YES	YES	NA	TRUE
31612	35.2755	34.53	1	YES	NA	YES	5	1	1	YES	YES	NA	NA	TRUE
32043	2.4442	4.6	1	NA	NA	NA	1	1	0.939	YES	YES	NA	YES	TRUE
33328	25.1973	26.29	1	YES	NA	YES	1	3	0.894	YES	YES	YES	NA	TRUE
35295	16.5214	18.26	1	NA	NA	NA	4	1	0.857	YES	NA	YES	NA	TRUE
35299	29.6104	28.82	1	YES	NA	YES	5	1	0.901	NA	NA	YES	YES	TRUE
35850	22.0851	23.56	1	YES	cherry harvest duties	YES	1	3	0.956	YES	YES	YES	YES	TRUE
35905	34.8038	33.68	1	YES	cherry harvest duties	YES	1	1	0.948	YES	YES	YES	YES	TRUE
37020	23.8214	24.84	1	NA	apple harvest duties	YES	1	3	0.935	YES	YES	NA	YES	TRUE
37247	20.6599	19.95	1	YES	NA	YES	1	2	0.944	YES	NA	NA	NA	TRUE
38400	30.8979	30.29	1	YES	NA	YES	1	1	0.933	YES	YES	YES	YES	TRUE
38401	22.3892	23.97	1	YES	NA	YES	1	1	0.877	YES	YES	NA	YES	TRUE
38526	28.3998	28.25	1	YES	NA	YES	1	1	0.756	YES	YES	YES	NA	TRUE
39113	20.7689	22.81	1	YES	NA	YES	2	2	0.835	NA	NA	YES	YES	TRUE
39316	14.421	17.16	1	NA	NA	YES	4	1	0.857	YES	YES	YES	YES	TRUE
39444	30.4417	29.75	1	YES	apple harvest duties	YES	5	1	0.901	YES	YES	YES	NA	TRUE
40910	18.0254	20.45	1	NA	NA	YES	1	1	0.89	YES	YES	YES	YES	TRUE
41073	10.0999	9.75	1	NA	NA	YES	1	1	0.957	YES	NA	NA	NA	TRUE
43747	21.5423	23.25	1	YES	NA	YES	1	1	0.934	YES	NA	YES	YES	TRUE
44681	10.4147	10.83	1	NA	NA	YES	1	3	0.943	YES	YES	YES	NA	TRUE
45665	34.1804	30.53	1	YES	NA	NA	4	1	0.857	YES	YES	YES	YES	TRUE
46939	25.9628	27.5	1	NA	apple harvest duties	YES	1	1	0.781	YES	YES	YES	NA	TRUE
47934	35.471	32.57	1	YES	NA	YES	1	1	0.722	YES	NA	YES	NA	TRUE
48098	20.8406	22.51	1	NA	apple harvest duties	YES	1	1	0.834	YES	NA	YES	NA	TRUE
48534	10.6037	11.94	1	NA	NA	YES	1	3	0.941	YES	NA	YES	YES	TRUE
49899	-1.6645	1.06	1	NA	NA	YES	5	1	0.885	YES	YES	NA	NA	TRUE
51774	11.0714	12.41	1	NA	NA	YES	4	1	0.857	YES	YES	YES	YES	TRUE
51980	-2.1393	1.11	1	NA	NA	YES	1	2	0.93	YES	YES	YES	NA	TRUE
52672	14.3388	17.45	1	NA	NA	NA	5	1	0.889	YES	YES	YES	NA	TRUE
52864	34.2897	33.05	1	YES	NA	NA	2	1	0.821	YES	YES	NA	NA	TRUE
53428	11.6709	11.82	1	NA	NA	YES	4	1	0.857	YES	YES	NA	YES	TRUE
53626	40.2295	34.54	1	YES	NA	YES	2	1	0.74	YES	NA	YES	YES	TRUE
53691	41.335	36.05	1	YES	cherry harvest duties	YES	5	1	0.898	YES	YES	YES	YES	TRUE
55054	17.5237	19.85	1	YES	NA	YES	5	1	1	YES	YES	YES	YES	TRUE
55655	34.6786	32.08	1	YES	NA	NA	1	1	0.837	YES	YES	YES	YES	TRUE
55929	33.1394	31.41	1	YES	NA	YES	4	1	0.857	YES	YES	NA	YES	TRUE
56914	35.5807	34.19	1	YES	NA	NA	1	1	0.941	YES	YES	YES	YES	TRUE
58008	9.6391	11.75	1	NA	NA	YES	1	1	0.954	YES	YES	YES	YES	TRUE
59679	30.0645	27.65	1	YES	NA	NA	5	1	0.901	YES	YES	NA	YES	TRUE
64014	19.1805	20.68	1	NA	NA	NA	2	1	0.782	YES	NA	YES	NA	TRUE
64323	30.1979	28.05	1	YES	cherry harvest duties	YES	2	3	0.746	YES	NA	NA	NA	TRUE
65460	0.6733	3.42	1	NA	NA	YES	2	1	0.791	YES	YES	YES	NA	TRUE
65483	24.9936	26.58	1	YES	apple harvest duties	YES	1	1	0.886	YES	YES	NA	YES	TRUE
66527	19.6373	18.47	1	YES	NA	NA	5	1	0.901	YES	YES	NA	YES	TRUE
71945	32.6531	32.61	1	YES	apple harvest duties	YES	5	1	1	YES	NA	YES	YES	TRUE
71947	11.9251	15.09	1	NA	NA	YES	4	1	0.857	NA	NA	YES	YES	TRUE
72256	33.2802	30.92	1	YES	NA	NA	5	1	1	YES	YES	YES	YES	TRUE
72463	42.0803	35.01	1	YES	NA	YES	1	1	0.857	YES	YES	YES	YES	TRUE
73130	35.2118	32.21	1	YES	NA	YES	5	2	0.892	YES	YES	YES	YES	TRUE
73227	17.9714	17.22	1	YES	NA	YES	5	2	0.897	YES	YES	YES	YES	TRUE
73505	24.2693	22.05	1	YES	NA	YES	5	1	1	YES	NA	YES	YES	TRUE
74202	14.5307	15.48	1	NA	NA	YES	4	1	0.857	YES	NA	YES	NA	TRUE
75182	23.2248	25.11	1	YES	NA	YES	4	1	0.857	YES	NA	NA	NA	TRUE
75194	6.8614	8.15	1	NA	NA	NA	5	1	0.889	YES	YES	NA	YES	TRUE
75204	30.9544	29.65	1	YES	NA	YES	1	1	0.966	YES	YES	YES	YES	TRUE
75557	7.043	8.79	1	NA	NA	YES	2	3	0.731	NA	NA	YES	YES	TRUE
77254	26.6538	23.76	1	YES	NA	YES	1	3	0.905	YES	YES	YES	YES	TRUE
77746	14.2972	14.16	1	NA	NA	YES	2	3	0.746	NA	NA	NA	YES	TRUE
77749	16.8471	16.76	1	YES	NA	YES	1	3	0.935	YES	YES	YES	YES	TRUE
78385	39.0975	35.28	1	YES	NA	YES	1	3	0.886	YES	YES	YES	YES	TRUE
78501	39.424	32.55	1	YES	NA	YES	5	1	1	YES	NA	YES	NA	TRUE
78935	36.3666	33.08	1	YES	NA	YES	5	1	1	YES	YES	YES	YES	TRUE
79302	17.3379	20.16	1	YES	NA	YES	5	1	0.901	YES	YES	YES	YES	TRUE
79593	24.7092	23.55	1	YES	NA	NA	1	1	0.946	YES	NA	YES	NA	TRUE
79619	-0.8583	1.76	1	NA	NA	YES	1	1	0.751	YES	NA	NA	YES	TRUE
80008	19.2389	20.69	1	YES	NA	YES	5	1	1	YES	NA	YES	NA	TRUE
80017	24.2373	23.41	1	YES	NA	YES	5	1	0.889	YES	NA	NA	YES	TRUE
80149	5.0636	6.85	1	NA	NA	YES	1	1	0.94	NA	NA	NA	YES	TRUE
80174	22.578	24.77	1	YES	NA	YES	1	2	0.963	YES	NA	YES	NA	TRUE
80251	23.5453	22.46	1	YES	NA	NA	1	1	0.935	YES	NA	NA	NA	TRUE
80482	10.2021	13.53	1	NA	apple harvest duties	NA	5	1	0.896	YES	YES	YES	YES	TRUE
80634	30.7082	31.46	1	YES	NA	YES	1	1	0.842	YES	YES	YES	NA	TRUE
80797	32.8408	31.31	1	YES	cherry harvest duties	NA	1	1	0.943	YES	YES	NA	YES	TRUE
80888	30.1203	30.12	1	YES	NA	YES	1	1	0.842	YES	NA	YES	NA	TRUE
81059	36.5022	33.39	1	YES	NA	YES	5	2	0.889	YES	YES	YES	NA	TRUE
81740	13.937	14.86	1	NA	NA	YES	1	2	0.93	YES	NA	YES	YES	TRUE
81887	33.7888	33.25	1	YES	NA	YES	1	2	0.939	YES	NA	YES	NA	TRUE
82019	0.5687	3.4	1	NA	NA	YES	5	1	1	YES	NA	YES	YES	TRUE
82027	5.3699	7.23	1	NA	NA	YES	5	1	0.874	NA	NA	YES	YES	TRUE
82940	26.8938	26.05	1	YES	NA	YES	5	1	1	YES	NA	YES	NA	TRUE
82975	33.7214	32.29	1	YES	NA	YES	1	2	0.93	YES	YES	YES	YES	TRUE
83186	28.0749	29.2	1	YES	NA	YES	5	1	1	YES	YES	YES	YES	TRUE
83274	29.2451	29.26	1	YES	NA	YES	5	1	1	YES	YES	YES	YES	TRUE
83299	27.5249	26.56	1	NA	NA	YES	5	2	0.894	YES	YES	YES	YES	TRUE
83902	19.7905	21.05	1	YES	NA	YES	4	1	0.857	YES	YES	NA	YES	TRUE
84253	38.6426	37.35	1	YES	NA	NA	5	1	0.898	YES	YES	NA	YES	TRUE
84572	34.0872	31.35	1	YES	NA	YES	1	1	0.944	YES	YES	YES	YES	TRUE
84888	18.6978	18.68	1	NA	apple harvest duties	YES	5	1	1	YES	YES	YES	NA	TRUE
84981	31.8584	30.75	1	YES	NA	YES	1	1	0.944	YES	NA	YES	NA	TRUE
85429	9.8352	10.45	1	NA	NA	YES	1	1	0.862	YES	YES	YES	YES	FALSE
85433	-2.9567	0.3	1	NA	NA	YES	1	3	0.94	NA	NA	YES	YES	TRUE
85481	22.9031	23.72	1	YES	cherry harvest duties	YES	2	1	0.704	YES	YES	NA	YES	TRUE
85767	27.6016	26.65	1	YES	cherry harvest duties	NA	1	1	0.944	YES	NA	NA	YES	TRUE
85783	20.5582	20.58	1	NA	apple harvest duties	YES	1	2	0.928	YES	NA	YES	NA	TRUE
85919	40.9308	36.44	1	YES	NA	YES	1	1	0.946	YES	YES	YES	YES	TRUE
86041	26.7885	26.75	1	YES	NA	YES	1	1	0.935	NA	NA	YES	NA	FALSE
86067	14.5674	15.76	1	YES	NA	YES	5	2	0.889	YES	YES	YES	YES	TRUE
86360	20.0367	22.71	1	NA	NA	YES	1	1	0.935	YES	YES	YES	NA	FALSE
87057	-4.2424	-1.17	1	NA	NA	YES	1	2	0.935	YES	YES	YES	YES	TRUE
87161	17.321	19.41	1	NA	NA	YES	4	1	0.857	YES	NA	YES	YES	TRUE
87362	16.4899	17.51	1	NA	NA	YES	1	1	0.78	YES	NA	YES	YES	TRUE
87542	17.6428	19.09	1	YES	NA	YES	5	1	0.896	NA	NA	NA	YES	TRUE
87892	12.7098	15.83	1	NA	NA	NA	1	2	0.951	YES	YES	YES	YES	TRUE
88469	43.6022	35.3	1	YES	NA	NA	4	1	0.857	NA	NA	YES	YES	TRUE
88485	-1.9712	0.37	1	NA	NA	YES	4	1	0.857	YES	YES	YES	YES	TRUE
88536	26.9443	26.32	1	YES	NA	YES	1	1	0.949	YES	YES	YES	NA	TRUE
88627	26.6699	27.2	1	YES	apple harvest duties	YES	4	1	0.857	YES	YES	YES	NA	TRUE
88969	27.6764	28.41	1	YES	NA	YES	1	3	0.836	YES	YES	YES	YES	TRUE
89151	-4.362	-1.23	1	NA	NA	YES	1	1	0.862	YES	YES	YES	YES	TRUE
89216	11.3233	14.57	1	NA	NA	YES	1	3	0.894	YES	NA	YES	YES	TRUE
89222	6.1286	8.88	1	NA	apple harvest duties	YES	5	1	1	YES	YES	YES	NA	TRUE
89250	21.2404	23.3	1	YES	NA	NA	5	1	1	NA	NA	YES	YES	TRUE
89580	3.2803	5.8	1	NA	NA	YES	2	1	0.744	YES	YES	YES	NA	TRUE
90236	24.7301	24.95	1	YES	cherry harvest duties	YES	4	1	0.857	YES	YES	YES	NA	TRUE
90277	23.419	23.24	1	YES	NA	YES	1	1	0.943	YES	NA	YES	NA	TRUE
90375	23.5622	23.15	1	YES	apple harvest duties	YES	1	1	0.946	YES	YES	YES	YES	TRUE
90492	26.5904	25.71	1	YES	NA	YES	5	1	0.867	YES	YES	YES	YES	TRUE
90574	22.5043	24.35	1	YES	apple harvest duties	NA	1	1	0.889	YES	YES	YES	YES	TRUE
90621	25.5244	26.45	1	YES	NA	YES	5	1	1	YES	YES	YES	YES	TRUE
92687	0.2978	3.07	1	NA	NA	YES	5	1	0.89	NA	NA	YES	YES	TRUE
92737	-0.4554	2.58	1	NA	NA	YES	1	1	0.87	NA	NA	YES	YES	TRUE
93203	0.5844	2.91	1	NA	NA	YES	1	1	0.965	YES	NA	YES	YES	TRUE
93248	30.4419	29.7	1	YES	NA	YES	1	2	0.946	YES	NA	YES	NA	FALSE
93644	35.4195	31.79	1	YES	cherry harvest duties	NA	1	1	0.865	YES	YES	YES	YES	TRUE
93755	27.7614	28.9	1	NA	NA	YES	1	1	0.939	YES	NA	YES	NA	TRUE
94536	12.7105	14.35	1	NA	NA	YES	1	1	0.937	YES	YES	YES	YES	TRUE
96390	29.3877	30.65	1	YES	NA	YES	5	1	1	YES	YES	YES	NA	TRUE
96990	-1.0018	1.21	1	NA	NA	YES	1	1	0.939	YES	YES	YES	YES	TRUE
97083	39.6774	34.18	1	YES	NA	YES	1	1	0.75	YES	YES	YES	YES	TRUE
98228	17.337	19.51	1	NA	NA	YES	5	1	1	YES	NA	YES	YES	TRUE
99054	13.9006	15.33	1	NA	apple harvest duties	YES	5	1	1	YES	NA	NA	NA	TRUE
101325	9.9552	12.16	1	NA	apple harvest duties	YES	5	1	0.901	YES	NA	YES	NA	TRUE
101461	30.7139	28.19	1	YES	NA	YES	1	1	0.98	YES	YES	NA	YES	TRUE
102736	14.0852	17.35	1	NA	NA	YES	1	1	0.707	NA	NA	YES	YES	TRUE
103102	30.3713	28.29	1	YES	NA	NA	5	1	0.901	NA	NA	YES	YES	TRUE
103557	1.0737	3.34	1	NA	NA	YES	2	3	0.72	YES	YES	YES	YES	TRUE
104322	30.0614	29.99	1	YES	NA	YES	1	1	0.805	YES	YES	YES	NA	TRUE
105314	20.1214	17.62	1	NA	NA	YES	1	2	0.925	YES	YES	YES	NA	TRUE
107776	22.9744	21.52	1	YES	NA	YES	1	1	0.851	YES	YES	YES	YES	TRUE
109081	27.7062	29.21	1	YES	NA	YES	1	2	0.971	YES	NA	YES	NA	TRUE
110620	5.0636	6.85	1	NA	NA	YES	5	1	0.89	YES	NA	YES	YES	TRUE
110925	8.3211	11.34	1	NA	NA	YES	1	1	0.89	YES	YES	YES	NA	TRUE
110989	27.0386	28	1	YES	NA	YES	1	1	0.826	YES	YES	YES	NA	TRUE
111008	25.3264	25.39	1	YES	NA	NA	1	3	0.943	YES	YES	YES	NA	TRUE
111404	26.3371	24.38	1	YES	NA	YES	1	2	0.963	YES	YES	YES	YES	TRUE
111599	9.7277	11.97	1	NA	NA	YES	1	1	0.937	YES	NA	YES	YES	TRUE
112076	33.5597	31.63	1	YES	NA	YES	1	3	0.943	YES	YES	YES	YES	TRUE
112303	36.0218	31.84	1	YES	NA	YES	5	1	0.894	YES	NA	YES	YES	TRUE
112469	18.8056	21.21	1	NA	apple harvest duties	YES	1	3	0.943	YES	NA	NA	NA	FALSE
112706	18.0047	20.63	1	YES	apple harvest duties	YES	1	1	0.781	YES	NA	YES	NA	TRUE
112781	15.9851	16.61	1	NA	NA	YES	1	1	0.913	YES	NA	YES	NA	TRUE
112819	27.8864	28.58	1	YES	NA	YES	5	1	0.889	YES	YES	YES	NA	TRUE
112870	18.2655	18.95	1	YES	NA	YES	1	2	0.927	YES	YES	NA	NA	TRUE
113175	29.1545	26.41	1	YES	NA	YES	5	1	0.889	YES	YES	YES	YES	TRUE
113274	1.2399	4.56	1	NA	NA	YES	1	3	0.943	YES	NA	YES	YES	TRUE
113626	14.3935	14.95	1	NA	NA	YES	1	1	1	YES	NA	YES	YES	TRUE
113991	2.8372	4.9	1	NA	NA	YES	5	2	0.89	YES	YES	YES	YES	TRUE
114249	27.7516	27.45	1	YES	NA	YES	5	1	1	YES	YES	YES	YES	TRUE
114546	11.0602	12.95	1	NA	NA	YES	5	1	0.901	YES	YES	YES	NA	TRUE
115592	20.6232	23.22	1	YES	cherry harvest duties	YES	1	1	0.927	YES	YES	YES	YES	TRUE
115778	24.1993	25.77	1	YES	NA	YES	5	2	0.889	YES	NA	YES	YES	TRUE
115798	9.6371	9.32	1	NA	NA	NA	1	1	0.946	YES	YES	YES	YES	TRUE
116000	-1.9402	0.92	1	NA	NA	YES	1	2	0.868	YES	YES	YES	YES	TRUE
117137	29.3562	27.31	1	YES	NA	NA	1	3	0.943	YES	NA	YES	NA	TRUE
117146	33.6567	32.64	1	YES	NA	NA	1	1	0.941	YES	YES	YES	YES	TRUE
117227	21.7869	24.25	1	YES	NA	YES	1	3	0.902	YES	NA	NA	YES	FALSE
117545	-3.607	-0.92	1	NA	NA	YES	1	1	0.766	YES	YES	YES	YES	TRUE
117702	1.8527	4.44	1	NA	NA	YES	5	1	1	YES	NA	YES	YES	TRUE
117743	14.1775	16.65	1	NA	apple harvest duties	YES	1	3	0.902	YES	NA	NA	YES	TRUE
118924	13.1107	14.82	1	NA	NA	YES	2	1	0.719	NA	NA	YES	YES	TRUE
119087	11.3318	13	1	NA	NA	YES	1	1	0.976	YES	YES	YES	YES	TRUE
119542	27.5986	28.33	1	YES	NA	YES	5	1	0.888	YES	YES	YES	YES	TRUE
120476	30.1827	28.34	1	YES	NA	YES	5	1	0.901	YES	YES	YES	NA	TRUE
121999	5.9986	8.25	1	NA	NA	YES	1	2	0.852	YES	NA	YES	YES	TRUE
122538	28.219	25.98	1	NA	NA	YES	5	2	0.903	YES	NA	YES	YES	TRUE
122672	13.6761	12.46	1	NA	NA	YES	1	1	0.939	NA	NA	YES	YES	FALSE
123386	34.9382	32.13	1	YES	NA	NA	1	1	0.737	YES	YES	NA	NA	TRUE
124112	32.2259	32.28	1	YES	NA	YES	5	1	1	YES	YES	YES	YES	TRUE
124251	30.2099	31.49	1	YES	NA	YES	1	1	0.707	YES	YES	YES	NA	TRUE
125271	18.5806	21	1	NA	NA	YES	4	1	0.857	YES	YES	YES	YES	TRUE
125746	10.1609	11.13	1	NA	NA	NA	1	1	0.928	YES	YES	YES	YES	TRUE
126517	33.4552	31.81	1	YES	NA	YES	1	3	0.943	YES	YES	YES	NA	FALSE
126924	35.5445	33.11	1	YES	NA	NA	4	1	0.857	YES	YES	NA	YES	TRUE
127586	17.6762	20.42	1	NA	NA	YES	5	1	0.889	NA	NA	YES	YES	TRUE
127650	15.7181	18.75	1	YES	NA	YES	1	2	0.957	YES	YES	YES	YES	TRUE
127781	12.1667	12.96	1	NA	NA	YES	1	1	0.942	YES	NA	YES	NA	TRUE
128016	16.3504	15.03	1	NA	NA	YES	1	1	0.925	YES	YES	NA	YES	TRUE
128218	36.8311	32.93	1	YES	cherry harvest duties	YES	1	2	0.936	NA	NA	YES	YES	TRUE
128440	38.0229	34.03	1	YES	NA	YES	5	1	1	YES	YES	YES	YES	TRUE
128794	35.5127	35.03	1	YES	NA	NA	1	2	0.949	YES	YES	YES	YES	TRUE
128989	16.9733	17.83	1	NA	NA	YES	1	2	0.946	YES	NA	YES	NA	TRUE
129052	32.8957	32.2	1	YES	NA	YES	1	2	0.93	YES	YES	YES	YES	TRUE
129092	3.6187	5.37	1	NA	NA	YES	1	1	0.945	YES	YES	YES	YES	TRUE
129240	-1.2328	1.33	1	NA	NA	NA	5	2	0.903	YES	YES	NA	NA	TRUE
129405	1.1052	3.71	1	NA	NA	YES	5	1	1	YES	YES	YES	YES	TRUE
129457	15.338	16.58	1	NA	NA	YES	5	2	0.885	YES	YES	YES	YES	TRUE
129523	25.8507	26.5	1	YES	NA	YES	1	1	0.82	NA	NA	YES	YES	TRUE
129630	24.6547	26.17	1	YES	NA	YES	4	1	0.857	NA	NA	YES	NA	TRUE
129860	28.3213	26.82	1	YES	NA	YES	1	3	0.954	YES	YES	YES	YES	TRUE
130014	26.0914	25.24	1	NA	NA	NA	1	3	0.905	YES	NA	YES	NA	TRUE
130045	29.1785	28.93	1	YES	NA	YES	5	1	1	NA	NA	YES	YES	TRUE
130078	28.3699	28.87	1	YES	apple harvest duties	YES	1	1	0.939	YES	YES	YES	YES	TRUE
130133	14.3744	17.12	1	NA	NA	YES	2	1	0.725	YES	NA	YES	YES	TRUE
130215	20.7211	23.14	1	YES	NA	YES	1	1	0.93	NA	NA	YES	NA	TRUE
130216	23.0352	24.96	1	YES	NA	YES	1	1	0.937	YES	NA	NA	YES	TRUE
130244	9.366	12.56	1	NA	NA	YES	4	1	0.758	YES	NA	YES	YES	TRUE
130249	37.62	35.64	1	YES	NA	YES	5	2	0.885	NA	NA	YES	NA	TRUE
130406	14.7058	15.48	1	YES	NA	NA	1	3	0.951	YES	NA	NA	YES	TRUE
130442	32.0709	31.12	1	YES	NA	NA	5	1	1	YES	YES	YES	YES	TRUE
130444	20.4306	21.45	1	YES	NA	NA	1	3	0.954	YES	YES	YES	YES	TRUE
130500	27.1011	28.43	1	YES	apple harvest duties	YES	1	1	0.91	NA	NA	YES	NA	TRUE
130670	17.7319	18.01	1	NA	NA	YES	1	1	0.935	YES	NA	YES	YES	TRUE
130883	34.0568	33.65	1	YES	NA	YES	1	1	0.886	NA	NA	YES	NA	FALSE
131206	27.2028	28.57	1	YES	NA	NA	1	2	0.944	YES	NA	YES	NA	TRUE
131352	28.2358	26.67	1	NA	NA	YES	1	3	0.959	YES	YES	YES	NA	TRUE
131487	21.8683	23.3	1	YES	NA	YES	1	1	0.873	NA	NA	YES	YES	TRUE
131511	27.5668	26.92	1	YES	NA	NA	1	2	0.857	YES	YES	YES	NA	TRUE
132094	13.0272	13.65	1	YES	NA	YES	5	1	1	NA	NA	YES	NA	TRUE
132110	37.7476	33.91	1	YES	NA	YES	5	1	1	YES	YES	YES	YES	TRUE
132118	24.981	24.2	1	YES	cherry harvest duties	NA	1	1	0.927	YES	YES	YES	YES	TRUE
132169	25.6328	27.46	1	YES	NA	YES	1	2	0.941	YES	YES	YES	NA	TRUE
132412	11.1729	13.55	1	NA	apple harvest duties	YES	5	1	1	YES	NA	YES	NA	TRUE
132600	13.1296	15.48	1	NA	NA	YES	5	1	0.903	YES	YES	NA	YES	TRUE
132662	25.8381	24.67	1	YES	NA	YES	1	1	0.971	NA	NA	YES	YES	TRUE
132955	27.727	28.17	1	YES	NA	YES	1	1	0.946	YES	YES	YES	YES	TRUE
133180	19.5352	20.91	1	YES	NA	YES	1	1	0.947	YES	YES	YES	NA	TRUE
133253	38.2413	36.86	1	YES	NA	YES	1	1	0.862	NA	NA	YES	NA	TRUE
133417	24.6467	24.8	1	YES	NA	NA	4	1	0.857	YES	YES	YES	YES	TRUE
133419	4.9959	6.51	1	NA	NA	YES	2	3	0.741	YES	YES	NA	NA	TRUE
133469	16.5515	16.31	1	NA	NA	YES	1	1	0.944	YES	NA	YES	YES	TRUE
133851	37.5567	36.58	1	YES	apple harvest duties	YES	1	1	0.944	YES	YES	YES	YES	TRUE
133913	27.0877	28.07	1	YES	NA	YES	1	2	0.963	YES	YES	YES	YES	TRUE
133921	32.6414	33.16	1	YES	NA	YES	1	1	0.939	YES	YES	YES	YES	TRUE
133977	35.7464	35.11	1	YES	NA	YES	1	1	0.944	YES	YES	YES	NA	TRUE
133994	9.4595	11.69	1	NA	NA	YES	1	3	0.943	YES	NA	YES	NA	TRUE
134091	18.3169	19.86	1	YES	NA	YES	1	1	0.901	YES	YES	NA	YES	TRUE
134179	29.6694	29.82	1	YES	cherry harvest duties	YES	1	2	0.949	YES	YES	YES	NA	TRUE
134263	-5.9862	-2.45	1	NA	NA	YES	5	1	1	YES	YES	YES	YES	TRUE
134287	28.2532	29.44	1	YES	cherry harvest duties	YES	2	1	0.753	YES	YES	NA	NA	TRUE
134527	32.0738	29.8	1	YES	NA	YES	1	2	0.888	YES	NA	YES	NA	TRUE
134666	-1.447	1.34	1	NA	NA	YES	5	3	0.901	YES	NA	YES	NA	TRUE
134757	13.8054	16.82	1	NA	NA	NA	5	1	1	YES	NA	YES	YES	TRUE
134827	29.3965	28.76	1	YES	NA	YES	5	1	1	NA	NA	YES	YES	TRUE
134836	27.0398	28.28	1	YES	NA	YES	1	1	0.842	NA	NA	YES	YES	TRUE
134843	36.1969	32.98	1	YES	NA	YES	5	1	0.887	YES	YES	YES	NA	TRUE
134847	40.0433	34.53	1	YES	NA	NA	1	1	0.951	YES	NA	YES	YES	TRUE
134867	27.5758	28.44	1	YES	NA	YES	5	1	1	NA	NA	YES	YES	TRUE
135058	25.3018	26.23	1	YES	cherry harvest duties	YES	2	1	0.752	YES	YES	YES	NA	TRUE
135263	27.9318	28.97	1	YES	NA	YES	1	1	0.805	YES	NA	YES	NA	TRUE
135569	17.3676	15.86	1	YES	apple harvest duties	YES	5	1	1	YES	YES	YES	NA	TRUE
135584	33.1325	33.24	1	YES	NA	NA	1	3	0.928	NA	NA	YES	NA	TRUE
135617	11.845	13.51	1	NA	NA	YES	1	1	0.946	NA	NA	YES	YES	TRUE
135622	23.3805	23.09	1	YES	NA	YES	1	1	0.738	NA	NA	NA	YES	TRUE
135659	11.5486	14.24	1	YES	NA	YES	2	1	0.75	NA	NA	NA	NA	TRUE
135804	11.0289	12.96	1	NA	NA	YES	5	1	1	YES	YES	YES	YES	TRUE
135832	35.9539	34.48	1	YES	NA	YES	1	1	0.896	YES	YES	YES	YES	TRUE
135894	27.6533	28.5	1	YES	cherry harvest duties	YES	1	1	0.892	YES	YES	NA	YES	TRUE
136106	28.2808	28.64	1	YES	NA	YES	1	1	0.945	YES	YES	YES	YES	TRUE
136110	40.0996	36.82	1	YES	NA	YES	1	1	0.851	YES	YES	YES	YES	TRUE
136262	26.6816	27.14	1	YES	NA	NA	1	2	0.935	YES	YES	YES	NA	TRUE
136482	20.4885	21.08	1	YES	NA	YES	5	2	0.898	YES	YES	YES	YES	TRUE
136595	18.6493	18.33	1	YES	NA	YES	1	2	0.948	YES	YES	YES	NA	TRUE
136641	23.8516	22.93	1	NA	NA	YES	1	2	0.935	NA	NA	YES	YES	TRUE
137120	28.0658	29.03	1	YES	NA	YES	5	2	0.9	YES	YES	NA	NA	TRUE
137150	30.3736	29.35	1	YES	NA	YES	5	2	0.889	YES	YES	YES	YES	TRUE
137195	31.6922	31.76	1	YES	NA	YES	1	1	0.933	YES	YES	YES	YES	TRUE
137475	15.5522	17.74	1	NA	NA	YES	1	2	0.951	YES	YES	YES	YES	TRUE
137539	32.3933	29.25	1	YES	NA	NA	2	1	0.771	YES	NA	YES	NA	TRUE
137541	38.1083	35.97	1	YES	NA	YES	1	1	0.932	YES	YES	YES	YES	TRUE
137831	-9.0817	-5.06	1	NA	NA	YES	4	1	0.857	YES	YES	NA	YES	TRUE
138211	29.7195	29.42	1	YES	NA	YES	1	2	0.934	YES	YES	YES	NA	TRUE
138232	29.5137	29.87	1	YES	NA	YES	5	1	0.901	YES	YES	YES	YES	TRUE
138422	32.642	30.55	1	YES	NA	YES	1	2	0.839	YES	YES	YES	NA	TRUE
138451	27.5876	27.74	1	YES	NA	YES	5	2	0.905	YES	YES	YES	YES	TRUE
138801	25.9807	26.75	1	YES	NA	YES	5	1	1	YES	NA	YES	NA	TRUE
138866	35.1595	34.33	1	YES	NA	YES	5	2	0.901	YES	YES	YES	NA	TRUE
139181	6.9744	7.96	1	NA	NA	NA	1	1	0.931	NA	NA	YES	NA	TRUE
139230	-1.3212	1.19	1	NA	NA	YES	1	1	0.933	YES	NA	NA	NA	TRUE
139296	20.0315	20.04	1	NA	NA	YES	1	1	0.939	YES	YES	YES	NA	TRUE
139665	31.3199	30.02	1	YES	NA	YES	5	1	1	YES	YES	YES	YES	TRUE
140493	27.4059	29.25	1	YES	NA	YES	5	2	0.894	YES	YES	NA	YES	TRUE
140650	16.7381	17.18	1	NA	NA	YES	5	1	0.893	NA	NA	YES	YES	TRUE
140700	34.8158	33.65	1	YES	NA	YES	1	3	0.954	YES	YES	YES	NA	TRUE
140807	12.6894	15.31	1	NA	NA	YES	1	1	0.971	YES	YES	YES	YES	TRUE
141016	20.8559	21.47	1	NA	NA	YES	2	1	0.74	YES	YES	YES	YES	TRUE
141032	26.1289	26.85	1	YES	NA	YES	1	1	0.933	YES	YES	YES	NA	TRUE
141279	14.4051	15.62	1	NA	NA	YES	1	1	0.791	YES	NA	NA	NA	TRUE
141587	24.199	24.28	1	NA	NA	YES	1	3	0.811	NA	NA	NA	YES	TRUE
141601	39.8578	35.69	1	YES	NA	YES	2	2	0.817	NA	NA	YES	YES	TRUE
141644	30.163	31.05	1	YES	NA	NA	1	3	0.954	YES	YES	YES	YES	TRUE
142802	21.6154	22.8	1	YES	NA	YES	1	2	0.93	NA	NA	YES	YES	FALSE
142816	35.075	33.18	1	YES	NA	YES	1	2	0.865	YES	NA	YES	NA	TRUE
142841	28.8046	30.06	1	YES	NA	YES	1	2	0.946	YES	YES	YES	NA	TRUE
142917	4.089	6.97	1	NA	NA	YES	5	1	1	YES	YES	YES	YES	TRUE
143195	23.6969	25.6	1	YES	NA	YES	5	1	1	YES	NA	NA	NA	TRUE
143787	25.7535	27.47	1	YES	apple harvest duties	YES	1	1	0.893	YES	YES	YES	NA	TRUE
143936	23.3141	25.16	1	YES	NA	YES	1	1	0.872	YES	YES	YES	YES	TRUE
144235	27.2697	27.01	1	YES	NA	YES	4	1	0.857	YES	YES	YES	YES	TRUE
144461	24.8396	26.15	1	YES	NA	YES	1	1	0.944	YES	YES	YES	NA	TRUE
145077	2.8647	5.18	1	NA	NA	YES	4	1	0.857	YES	YES	NA	YES	TRUE
146071	5.8823	7.51	1	NA	NA	YES	1	1	0.94	YES	YES	YES	NA	TRUE
146476	22.3483	23.06	1	NA	NA	YES	1	1	0.813	YES	NA	YES	YES	TRUE
146508	28.2972	29.28	1	YES	NA	YES	1	1	0.947	YES	YES	YES	YES	TRUE
147011	26.5513	26.83	1	YES	NA	YES	1	1	0.803	YES	YES	YES	YES	TRUE
147586	27.6503	27.78	1	YES	NA	YES	1	1	0.868	NA	NA	NA	YES	TRUE
148032	18.3707	20.67	1	NA	NA	YES	5	1	1	NA	NA	NA	NA	TRUE
148098	23.5724	25.31	1	YES	NA	YES	5	1	1	YES	YES	YES	YES	TRUE
148211	35.579	31.89	1	YES	NA	YES	1	1	0.945	YES	YES	YES	YES	TRUE
149686	16.6467	16.58	1	NA	NA	YES	5	2	0.885	NA	NA	YES	NA	TRUE
150092	-0.4708	2.51	1	NA	NA	YES	1	2	0.901	YES	YES	NA	NA	TRUE
150132	-3.4189	-0.01	1	NA	NA	YES	5	3	0.9	YES	YES	YES	YES	TRUE
150484	25.0467	24.6	1	YES	NA	YES	1	1	0.883	NA	NA	YES	NA	TRUE
150489	6.1394	8.4	1	NA	apple harvest duties	YES	5	1	1	YES	YES	NA	YES	TRUE
150516	19.9362	21.47	1	YES	NA	YES	5	1	1	YES	NA	YES	YES	TRUE
151959	17.9365	18.6	1	NA	apple harvest duties	NA	1	1	0.758	YES	YES	YES	YES	TRUE
152133	18.5015	20.56	1	YES	NA	YES	1	1	0.909	YES	YES	YES	NA	TRUE
152223	5.2508	7.18	1	NA	NA	YES	1	1	0.771	NA	NA	NA	NA	TRUE
153387	19.6171	19.34	1	YES	NA	YES	1	3	0.938	YES	NA	YES	NA	TRUE
154278	36.8496	35.47	1	YES	NA	NA	1	2	0.935	YES	YES	YES	NA	TRUE
154343	15.9533	16.57	1	NA	NA	YES	1	1	0.935	YES	YES	NA	YES	TRUE
154971	21.5313	22.43	1	YES	apple harvest duties	YES	5	1	1	NA	NA	YES	YES	TRUE
155785	27.1153	27.65	1	YES	apple harvest duties	YES	1	2	0.937	NA	NA	YES	YES	TRUE
156616	-6.4445	-3.17	1	NA	NA	YES	1	1	0.933	YES	NA	YES	YES	TRUE
156869	14.4382	15.97	1	NA	apple harvest duties	YES	1	1	0.935	NA	NA	NA	YES	TRUE
157171	9.3312	9.7	1	NA	NA	YES	1	1	0.932	YES	YES	NA	YES	TRUE
157310	26.7297	26.62	1	YES	NA	YES	1	1	0.944	NA	NA	YES	NA	TRUE
159190	16.6542	19.51	1	NA	apple harvest duties	NA	4	1	0.857	YES	YES	YES	YES	TRUE
160163	36.4387	32.76	1	YES	NA	YES	1	2	0.927	YES	YES	YES	NA	TRUE
161555	34.8398	34.27	1	YES	NA	YES	1	2	0.951	YES	YES	YES	NA	TRUE
161562	5.3935	7.32	1	NA	NA	YES	1	1	0.943	YES	NA	NA	YES	TRUE
161567	0.7993	3.54	1	NA	NA	YES	5	1	1	YES	YES	YES	YES	TRUE
161572	25.0334	23.63	1	YES	NA	YES	1	1	0.947	YES	YES	YES	YES	TRUE
161891	16.0359	17.09	1	YES	NA	YES	1	3	0.906	YES	YES	YES	YES	TRUE
161974	20.7079	22.95	1	YES	apple harvest duties	YES	1	3	0.943	YES	NA	YES	NA	TRUE
162031	6.633	8.79	1	NA	NA	YES	1	1	0.878	NA	NA	YES	NA	TRUE
162276	11.2492	12.63	1	NA	NA	YES	1	3	0.954	YES	YES	YES	YES	TRUE
162282	19.1257	19.03	1	NA	NA	YES	5	3	0.905	YES	YES	YES	NA	TRUE
162288	36.8166	36.02	1	YES	NA	YES	5	3	0.901	YES	YES	YES	NA	TRUE
162383	-0.3517	2	1	NA	NA	YES	1	1	0.868	YES	YES	YES	YES	FALSE
162453	11.0499	12.42	1	NA	apple harvest duties	YES	1	1	0.805	YES	NA	YES	YES	TRUE
162579	22.8065	25.17	1	YES	NA	YES	4	1	0.857	YES	YES	YES	YES	TRUE
162813	9.8087	10.36	1	NA	NA	YES	1	1	0.938	NA	NA	YES	NA	TRUE
162820	19.2366	18.48	1	NA	apple harvest duties	YES	1	1	0.901	YES	YES	YES	YES	TRUE
162882	31.9606	32.3	1	YES	NA	YES	1	2	0.949	YES	YES	YES	YES	TRUE
163028	14.2123	16.69	1	NA	NA	YES	1	1	0.933	NA	NA	YES	YES	TRUE
163071	16.1833	19.05	1	NA	NA	YES	5	1	1	NA	NA	YES	NA	FALSE
163180	21.3604	21.69	1	YES	NA	NA	1	1	0.908	YES	NA	YES	NA	TRUE
163363	5.2724	7.48	1	NA	NA	YES	1	1	0.805	YES	YES	YES	YES	TRUE
163431	-5.6815	-1.99	1	NA	NA	YES	2	1	0.753	YES	YES	YES	NA	TRUE
164116	27.1413	28.92	1	YES	NA	NA	1	2	0.935	YES	YES	YES	YES	TRUE
164176	-4.0869	-1.13	1	NA	NA	YES	1	3	0.944	YES	YES	YES	YES	TRUE
164182	35.6068	35.28	1	YES	apple harvest duties	NA	1	1	0.943	YES	NA	YES	NA	TRUE
164375	31.7613	30.84	1	YES	NA	YES	2	2	0.828	YES	YES	YES	NA	TRUE
164398	10.4901	12.33	1	NA	NA	YES	1	2	0.944	YES	YES	YES	YES	TRUE
164424	3.4977	5.56	1	NA	NA	YES	5	1	1	YES	YES	YES	YES	TRUE
164450	30.7043	31.47	1	YES	peach/pear harvest duties	YES	1	1	0.932	YES	YES	YES	NA	TRUE
164451	14.2234	16.47	1	NA	apple harvest duties	YES	5	1	1	YES	YES	YES	YES	TRUE
164527	22.0117	23.18	1	YES	cherry harvest duties	YES	1	2	0.888	YES	YES	NA	YES	TRUE
164596	7.1839	8.89	1	NA	NA	NA	5	2	0.9	YES	NA	YES	NA	TRUE
164650	27.5924	27.35	1	YES	cherry harvest duties	YES	5	1	0.901	YES	YES	YES	YES	TRUE
164651	36.732	33.5	1	YES	NA	YES	1	2	0.951	YES	YES	NA	YES	TRUE
164691	23.8414	25.06	1	NA	NA	YES	1	1	0.977	YES	NA	YES	NA	TRUE
165352	0.5944	2.7	1	NA	NA	YES	5	1	1	YES	NA	YES	YES	TRUE
165366	16.4817	16.48	1	YES	NA	YES	5	1	1	YES	YES	YES	YES	TRUE
165611	11.8603	14.3	1	NA	NA	YES	5	1	1	YES	YES	YES	YES	TRUE
165619	38.8836	36.71	1	YES	NA	YES	1	3	0.943	YES	YES	YES	NA	TRUE
165673	33.5562	32.96	1	YES	NA	YES	1	2	0.949	YES	NA	YES	NA	TRUE
165736	21.4701	21.11	1	YES	cherry harvest duties	YES	1	1	0.823	YES	YES	YES	YES	TRUE
165858	12.9264	15.4	1	NA	NA	YES	1	2	0.744	YES	NA	YES	YES	TRUE
165943	11.0564	11.3	1	NA	NA	YES	1	1	0.933	YES	YES	YES	YES	TRUE
166051	13.404	13.81	1	NA	NA	YES	1	3	0.906	YES	YES	YES	YES	TRUE
166409	24.7904	26.25	1	YES	apple harvest duties	YES	1	1	0.931	YES	YES	YES	NA	TRUE
166425	33.5177	33.05	1	YES	NA	YES	1	1	0.941	YES	NA	NA	NA	TRUE
166546	25.4296	23.98	1	NA	NA	YES	1	2	0.939	YES	YES	YES	NA	TRUE
166639	28.6715	27.19	1	YES	NA	YES	1	1	0.949	YES	NA	YES	YES	TRUE
166773	21.5214	19.42	1	YES	NA	NA	1	1	0.929	YES	YES	YES	YES	TRUE
166788	24.6983	24.01	1	YES	NA	YES	1	3	0.931	YES	YES	YES	NA	TRUE
166789	21.365	22.89	1	NA	apple harvest duties	YES	4	1	0.857	YES	YES	YES	NA	TRUE
166836	10.0739	12.98	1	NA	NA	NA	5	1	1	YES	YES	NA	NA	TRUE
166882	28.8799	30.09	1	YES	NA	YES	1	1	0.942	YES	NA	YES	YES	TRUE
167206	24.9617	23.73	1	YES	NA	YES	2	1	0.788	YES	YES	YES	YES	TRUE
167461	31.7144	31.9	1	YES	peach/pear harvest duties	YES	1	1	0.949	YES	YES	YES	YES	TRUE
167783	34.9116	34.65	1	YES	cherry harvest duties	YES	1	1	0.951	YES	YES	YES	NA	TRUE
167841	33.4312	33.05	1	YES	NA	YES	1	1	0.944	YES	YES	YES	YES	TRUE
167900	20.5343	22.1	1	NA	NA	NA	4	1	0.857	YES	YES	YES	YES	TRUE
168194	3.333	5.76	1	NA	NA	YES	5	1	1	NA	NA	YES	NA	TRUE
168356	4.8	7.05	1	NA	NA	YES	4	1	0.857	YES	YES	YES	NA	TRUE
168689	0.1696	2.34	1	NA	NA	YES	1	1	0.844	YES	YES	YES	YES	TRUE
168841	6.0875	7.48	1	NA	NA	YES	1	1	0.954	YES	YES	NA	YES	TRUE
168989	21.8431	22.09	1	NA	apple harvest duties	YES	5	1	0.901	YES	YES	YES	YES	TRUE
169474	38.3138	37.25	1	YES	NA	YES	1	2	0.935	NA	NA	YES	NA	TRUE
169848	5.8101	8.71	1	NA	NA	YES	5	2	0.903	YES	YES	YES	NA	TRUE
169899	32.165	32.79	1	YES	NA	YES	1	2	0.933	NA	NA	YES	YES	TRUE
169919	15.9502	15.51	1	NA	apple harvest duties	YES	4	1	0.857	YES	YES	YES	YES	TRUE
170115	19.0616	20.21	1	YES	NA	NA	5	2	0.896	NA	NA	YES	YES	TRUE
170299	31.6067	32.15	1	YES	NA	NA	5	2	0.893	YES	YES	YES	NA	TRUE
170416	2.9707	5.58	1	NA	NA	YES	1	3	0.94	YES	YES	NA	YES	TRUE
170473	23.2449	22.25	1	YES	NA	YES	5	1	0.89	YES	NA	YES	YES	FALSE
170708	38.1308	36.58	1	YES	NA	YES	5	2	0.889	YES	YES	YES	YES	TRUE
170781	20.2824	20.87	1	YES	NA	YES	5	1	0.901	YES	NA	NA	NA	TRUE
171679	16.1413	17.18	1	NA	NA	YES	5	1	1	YES	NA	YES	YES	TRUE
171746	10.8599	11.19	1	NA	NA	YES	1	1	0.833	YES	YES	YES	YES	TRUE
171813	25.597	25.19	1	YES	NA	NA	1	1	0.948	YES	YES	YES	YES	TRUE
172016	6.0813	8.1	1	NA	NA	NA	1	1	0.933	YES	YES	YES	YES	TRUE
172052	32.0322	29.86	1	YES	NA	NA	1	1	0.946	YES	NA	NA	NA	TRUE
172204	12.5096	14.16	1	NA	NA	YES	1	1	0.971	NA	NA	YES	NA	TRUE
172358	-2.3985	0.25	1	NA	NA	YES	5	1	1	YES	NA	NA	YES	FALSE
172406	3.2231	5	1	NA	NA	YES	1	1	0.814	YES	YES	NA	YES	TRUE
172465	30.45	31.13	1	YES	NA	YES	1	1	0.932	YES	YES	YES	YES	TRUE
172521	6.0323	8.8	1	NA	NA	NA	1	2	0.925	YES	NA	YES	NA	TRUE
172628	24.5315	26.37	1	YES	NA	YES	5	1	0.901	YES	YES	YES	YES	TRUE
172636	38.6426	37.35	1	YES	NA	NA	1	1	1	NA	NA	YES	YES	TRUE
172652	18.1486	20.07	1	NA	apple harvest duties	NA	5	1	1	YES	YES	YES	YES	TRUE
172797	18.5875	20.51	1	YES	cherry harvest duties	YES	1	1	0.752	YES	YES	NA	YES	TRUE
172826	26.7893	27.98	1	YES	NA	YES	4	1	0.857	YES	YES	NA	YES	TRUE
172828	5.6372	7.97	1	NA	NA	NA	1	2	0.944	YES	NA	YES	NA	TRUE
172829	26.3042	26.55	1	YES	NA	YES	1	2	0.949	YES	NA	YES	NA	TRUE
172884	3.2471	5.51	1	NA	NA	YES	1	1	0.939	YES	YES	YES	YES	TRUE
172892	6.5312	8.07	1	NA	NA	YES	1	1	0.871	YES	NA	YES	YES	FALSE
172935	18.6944	19.5	1	NA	apple harvest duties	YES	1	3	0.928	YES	YES	NA	NA	TRUE
172943	-7.1313	-3.47	1	NA	NA	YES	2	1	0.724	YES	YES	NA	YES	TRUE
172963	28.7537	26.66	1	YES	NA	NA	1	1	0.937	YES	YES	YES	YES	TRUE
173102	5.6404	6.91	1	NA	NA	YES	5	1	0.875	YES	NA	YES	YES	TRUE
173466	36.9879	35.11	1	YES	NA	YES	1	1	0.948	YES	YES	YES	NA	TRUE
173519	5.5852	8.1	1	NA	NA	YES	1	2	0.928	YES	NA	YES	NA	TRUE
173527	14.1599	14.51	1	NA	NA	YES	5	1	1	YES	YES	YES	YES	TRUE
173530	17.6201	18.68	1	NA	NA	YES	4	1	0.754	NA	NA	YES	NA	FALSE
173537	28.3059	25.58	1	YES	NA	NA	5	1	1	YES	YES	YES	NA	TRUE
173553	11.9209	11.95	1	NA	NA	YES	1	3	0.934	YES	YES	YES	NA	TRUE
173555	42.8927	39.92	1	YES	NA	YES	1	3	0.934	YES	YES	YES	YES	TRUE
173559	17.3377	17.58	1	NA	NA	YES	5	1	0.885	YES	YES	YES	YES	TRUE
173560	26.0014	26.51	1	NA	NA	YES	1	1	0.781	NA	NA	YES	NA	TRUE
173562	25.8682	25.13	1	YES	NA	YES	5	1	1	YES	YES	YES	NA	TRUE
173600	37.9773	34.93	1	YES	NA	NA	4	1	0.857	YES	YES	YES	NA	TRUE
173608	15.1215	17.22	1	NA	NA	YES	1	1	0.805	YES	YES	YES	NA	TRUE
173609	0.2987	2.46	1	NA	NA	YES	1	1	0.941	YES	NA	NA	NA	TRUE
173614	18.7386	20.84	1	YES	NA	YES	1	3	0.956	YES	YES	YES	NA	TRUE
173636	30.7595	31.32	1	YES	NA	YES	1	3	0.954	YES	NA	YES	YES	TRUE
173768	15.2397	18.18	1	NA	NA	YES	1	3	0.892	NA	NA	YES	YES	TRUE
173771	11.9694	14.94	1	NA	NA	YES	5	1	1	NA	NA	YES	YES	TRUE
173772	4.7282	7.24	1	NA	NA	YES	1	1	0.889	YES	YES	YES	YES	TRUE
173798	3.6621	5.66	1	NA	NA	YES	1	1	0.957	NA	NA	YES	NA	TRUE
173896	21.0002	22.25	1	YES	NA	YES	1	2	0.977	NA	NA	YES	NA	FALSE
173927	12.4718	12.06	1	NA	NA	YES	1	1	0.951	NA	NA	YES	YES	TRUE
173932	14.1775	14.01	1	NA	NA	YES	5	1	0.881	YES	YES	YES	YES	TRUE
173948	25.5753	26.98	1	YES	apple harvest duties	YES	1	1	0.832	YES	YES	YES	NA	TRUE
174113	36.785	35.98	1	YES	cherry harvest duties	YES	1	1	0.89	YES	YES	YES	YES	TRUE
174140	28.8024	29.51	1	YES	apple harvest duties	YES	5	1	0.886	YES	NA	YES	NA	TRUE
174186	13.4529	14.17	1	NA	NA	YES	1	2	0.884	YES	YES	YES	YES	TRUE
174206	26.9174	25.44	1	YES	NA	YES	1	1	0.971	YES	YES	YES	NA	TRUE
174213	32.0158	32.45	1	YES	NA	YES	5	1	1	YES	YES	YES	NA	TRUE
174250	32.3904	31.49	1	YES	NA	NA	5	1	0.89	YES	YES	YES	YES	TRUE
174253	27.7835	29.49	1	YES	NA	YES	5	1	1	YES	NA	YES	YES	TRUE
174291	18.4913	19.89	1	YES	NA	YES	2	2	0.821	NA	NA	YES	NA	TRUE
174294	27.9452	26.72	1	YES	NA	YES	4	1	0.857	YES	YES	NA	YES	TRUE
174350	31.178	30.34	1	YES	NA	YES	1	2	0.928	YES	YES	YES	YES	TRUE
174369	36.9479	36.35	1	YES	NA	YES	5	1	0.894	YES	YES	YES	YES	FALSE
174453	18.1829	17.35	1	NA	NA	YES	1	2	0.918	YES	YES	YES	YES	TRUE
174459	34.0747	33.28	1	YES	NA	YES	5	2	0.889	YES	YES	YES	YES	TRUE
174465	40.8804	37.58	1	YES	NA	YES	5	1	1	YES	NA	YES	NA	TRUE
174495	20.0383	21.19	1	NA	NA	YES	4	1	0.857	YES	NA	YES	NA	TRUE
174499	19.1508	20.02	1	NA	NA	NA	1	3	0.905	YES	YES	YES	YES	TRUE
174501	31.1964	29.9	1	YES	NA	YES	5	1	1	NA	NA	YES	YES	TRUE
174507	17.3362	18.55	1	NA	apple harvest duties	YES	5	2	0.891	YES	YES	YES	NA	TRUE
174511	11.4845	12.14	1	NA	NA	YES	1	3	0.892	NA	NA	YES	YES	TRUE
174529	27.5691	27.99	1	YES	NA	NA	1	1	0.894	YES	YES	YES	NA	TRUE
174546	20.1788	21.01	1	YES	NA	YES	5	1	0.886	YES	NA	YES	YES	TRUE
174556	8.0726	10.25	1	NA	NA	YES	1	1	0.879	YES	NA	YES	NA	TRUE
174557	15.0859	16.42	1	NA	NA	YES	1	1	0.805	YES	NA	YES	YES	FALSE
174561	26.6384	24.49	1	YES	NA	YES	5	1	1	YES	NA	NA	NA	TRUE
174583	-1.9699	1.73	1	NA	NA	NA	4	1	0.857	YES	YES	YES	YES	FALSE
174594	32.6288	32.9	1	YES	NA	YES	1	1	0.897	YES	YES	YES	YES	TRUE
174604	25.2102	25.29	1	YES	NA	YES	4	1	0.857	NA	NA	YES	NA	TRUE
174611	-14.0371	-9.79	1	NA	NA	NA	1	1	0.943	YES	YES	NA	YES	TRUE
174628	28.755	25.54	1	YES	NA	YES	4	1	0.857	YES	YES	YES	YES	FALSE
174633	26.3996	28.07	1	YES	NA	YES	1	1	0.805	NA	NA	YES	NA	TRUE
174645	4.3412	5.89	1	NA	NA	YES	5	2	0.901	YES	YES	YES	YES	TRUE
174646	23.315	21.28	1	YES	NA	YES	5	2	0.901	NA	NA	YES	NA	TRUE
174721	19.8468	21.46	1	NA	NA	YES	1	3	0.895	YES	YES	NA	YES	TRUE
174734	2.567	4.62	1	NA	NA	YES	5	1	1	YES	YES	YES	YES	TRUE
174798	14.5965	17.36	1	NA	NA	YES	5	1	1	YES	YES	YES	NA	TRUE
174922	16.0221	17.29	1	NA	apple harvest duties	NA	5	1	1	NA	NA	YES	YES	TRUE
175195	34.0211	32.9	1	YES	NA	YES	1	1	0.939	YES	YES	YES	YES	TRUE
175300	26.4111	26.31	1	YES	NA	YES	5	1	0.886	NA	NA	YES	YES	TRUE
175311	31.4809	31.95	1	YES	NA	YES	5	1	0.89	YES	YES	YES	NA	TRUE
175455	25.7934	25.22	1	NA	NA	YES	1	2	0.823	YES	YES	YES	YES	TRUE
175457	35.7484	34.8	1	YES	cherry harvest duties	NA	5	1	0.901	YES	NA	NA	YES	TRUE
175468	17.8829	20	1	NA	NA	NA	1	1	0.813	YES	NA	YES	NA	TRUE
175478	7.2752	9.18	1	NA	NA	YES	1	3	0.892	YES	NA	YES	YES	FALSE
175497	23.7725	23.92	1	YES	NA	YES	5	3	0.89	YES	YES	YES	YES	TRUE
175502	25.1846	25.12	1	YES	apple harvest duties	YES	4	1	0.857	YES	YES	NA	YES	TRUE
175506	27.0182	24.02	1	YES	NA	YES	5	2	0.9	YES	YES	YES	YES	TRUE
175508	5.7787	7.26	1	NA	NA	YES	1	1	0.765	NA	NA	YES	YES	TRUE
175510	18.3588	18.92	1	NA	NA	YES	1	1	0.946	YES	YES	YES	NA	TRUE
175520	23.3883	24.21	1	YES	NA	YES	1	3	0.943	YES	YES	YES	YES	TRUE
175534	-1.2841	1.03	1	NA	NA	YES	1	3	0.943	YES	YES	YES	NA	TRUE
175542	25.9795	24.19	1	YES	NA	NA	1	3	0.701	YES	YES	NA	NA	TRUE
175580	29.4332	28.04	1	YES	cherry harvest duties	YES	5	1	0.906	NA	NA	YES	NA	TRUE
175593	21.223	22.05	1	YES	NA	NA	1	1	0.939	NA	NA	YES	YES	TRUE
175601	18.4686	17.5	1	NA	NA	YES	1	1	0.901	YES	YES	YES	YES	TRUE
175646	36.6843	34.94	1	YES	cherry harvest duties	YES	1	1	0.939	YES	YES	YES	YES	TRUE
175756	25.0624	25.88	1	NA	NA	YES	1	2	0.905	NA	NA	YES	YES	TRUE
175761	15.1196	15.31	1	NA	NA	YES	1	1	0.813	YES	NA	NA	YES	TRUE
175843	32.5662	31.62	1	YES	NA	NA	4	1	0.857	YES	YES	YES	YES	TRUE
175844	12.0946	13.6	1	NA	NA	YES	1	1	0.82	YES	YES	YES	YES	TRUE
175845	6.9056	9.09	1	NA	NA	YES	1	2	0.937	YES	NA	YES	NA	TRUE
175865	30.1333	29.95	1	YES	NA	YES	5	1	1	YES	YES	YES	YES	TRUE
175900	4.4206	6.21	1	NA	NA	YES	1	2	0.93	YES	NA	YES	NA	TRUE
175922	10.6172	13.18	1	NA	NA	YES	5	1	1	YES	YES	YES	NA	TRUE
175925	37.1139	35.2	1	YES	NA	YES	1	1	0.937	YES	YES	YES	NA	TRUE
176129	32.5277	31.72	1	YES	NA	YES	1	1	0.946	NA	NA	YES	YES	TRUE
176168	18.1296	17.4	1	NA	NA	YES	2	1	0.719	YES	YES	YES	YES	TRUE
176176	20.6823	21.72	1	NA	apple harvest duties	YES	1	1	0.707	YES	NA	YES	YES	TRUE
176186	30.1235	30.76	1	YES	NA	YES	1	3	0.928	YES	NA	NA	YES	TRUE
176274	35.1168	34.84	1	YES	NA	YES	1	3	0.943	NA	NA	YES	YES	TRUE
176321	31.2257	32.15	1	YES	NA	NA	1	3	0.824	YES	YES	YES	NA	TRUE
176337	34.0263	33.05	1	YES	NA	YES	1	1	0.889	YES	NA	YES	YES	TRUE
176342	-1.6419	1.29	1	NA	NA	YES	5	1	1	YES	YES	YES	NA	TRUE
176359	3.0113	5.82	1	NA	NA	YES	1	2	0.94	YES	YES	YES	YES	TRUE
176377	38.8896	35.82	1	YES	NA	NA	1	3	0.949	YES	YES	YES	NA	TRUE
176381	37.9587	35.3	1	YES	NA	YES	1	1	0.786	YES	YES	NA	NA	TRUE
176384	29.215	27.65	1	YES	NA	YES	5	1	1	YES	YES	YES	YES	TRUE
176386	30.0322	28.5	1	YES	NA	YES	4	1	0.857	YES	YES	YES	YES	TRUE
176388	33.8677	33.77	1	YES	NA	YES	5	1	0.89	YES	YES	NA	YES	TRUE
176417	18.6834	19.56	1	YES	NA	YES	5	1	0.889	YES	NA	NA	NA	TRUE
176439	22.3401	24.41	1	YES	NA	YES	4	1	0.857	NA	NA	YES	YES	TRUE
176440	30.1939	31.22	1	YES	NA	YES	1	1	0.943	YES	NA	YES	YES	TRUE
176464	19.5564	20.88	1	YES	NA	YES	4	1	0.857	NA	NA	NA	YES	TRUE
176476	31.464	31.54	1	YES	NA	YES	4	1	0.857	NA	NA	YES	NA	TRUE
176480	15.7942	18.83	1	YES	NA	NA	1	2	0.947	YES	YES	YES	NA	TRUE
176487	21.2393	22.33	1	YES	NA	NA	5	2	0.9	YES	YES	YES	NA	TRUE
176511	8.4329	10.18	1	NA	NA	YES	1	2	0.932	YES	YES	YES	YES	TRUE
176519	18.9013	21.52	1	NA	apple harvest duties	YES	2	1	0.753	YES	YES	YES	YES	FALSE
176525	45.2114	37.37	1	YES	NA	YES	5	1	1	YES	YES	YES	YES	TRUE
176574	14.6646	15.93	1	NA	apple harvest duties	YES	4	1	0.857	YES	NA	NA	NA	TRUE
176593	24.5694	24.95	1	YES	NA	YES	1	2	0.945	YES	YES	YES	NA	TRUE
176600	39.481	36.42	1	YES	NA	YES	5	1	0.883	YES	YES	NA	YES	TRUE
176604	41.1438	34.81	1	YES	NA	YES	1	1	0.949	YES	YES	NA	YES	TRUE
176624	22.2683	21.99	1	YES	NA	YES	5	2	0.903	NA	NA	YES	NA	TRUE
176627	8.5661	9.28	1	NA	NA	YES	4	1	0.857	YES	YES	YES	YES	TRUE
176697	20.8569	22.76	1	NA	NA	YES	1	2	0.94	YES	YES	YES	YES	TRUE
176701	12.2737	14.37	1	NA	NA	YES	1	1	0.935	YES	NA	YES	NA	TRUE
176702	26.6618	27.43	1	YES	NA	YES	1	1	0.947	YES	YES	YES	YES	TRUE
176765	26.3796	24.14	1	YES	NA	YES	1	2	0.864	NA	NA	YES	YES	TRUE
176808	23.375	25.53	1	YES	NA	YES	1	1	0.852	NA	NA	YES	NA	TRUE
176817	27.0601	25.97	1	YES	apple harvest duties	NA	4	1	0.857	YES	YES	YES	NA	TRUE
176821	14.0356	15.79	1	YES	NA	YES	5	1	0.901	YES	NA	YES	NA	TRUE
176995	28.0023	27.08	1	YES	NA	YES	1	1	0.848	YES	YES	YES	NA	TRUE
177037	46.5813	41.65	1	YES	NA	YES	1	1	0.944	YES	YES	NA	YES	TRUE
177082	27.0831	28.55	1	YES	NA	YES	4	1	0.857	YES	YES	YES	YES	TRUE
177141	25.1442	25.36	1	YES	NA	YES	1	2	0.845	YES	YES	YES	YES	TRUE
177169	6.603	8.95	1	NA	NA	NA	1	1	0.927	YES	YES	YES	NA	TRUE
177203	39.6763	38.22	1	YES	NA	NA	5	1	0.901	YES	YES	YES	YES	TRUE
177220	5.7751	7.27	1	NA	NA	YES	2	1	0.749	NA	NA	YES	NA	TRUE
177258	38.2675	35.9	1	YES	apple harvest duties	YES	5	1	0.89	YES	YES	NA	YES	TRUE
177403	9.0778	10.73	1	NA	NA	YES	1	1	0.935	YES	YES	NA	NA	TRUE
177433	21.1975	22.41	1	YES	cherry harvest duties	NA	5	1	1	YES	NA	YES	YES	TRUE
177455	29.8478	28.66	1	YES	NA	YES	1	1	0.715	YES	YES	YES	NA	TRUE
177484	11.0789	12	1	NA	NA	YES	1	1	0.826	YES	YES	YES	YES	FALSE
177506	12.8748	15.32	1	YES	NA	YES	1	3	0.951	YES	NA	NA	YES	TRUE
177586	37.4234	36.15	1	YES	NA	YES	1	3	0.94	YES	YES	YES	YES	TRUE
177587	30.3418	29.86	1	YES	NA	NA	1	3	0.951	YES	YES	YES	YES	TRUE
177611	28.389	29.52	1	YES	apple harvest duties	YES	1	3	0.938	YES	YES	YES	YES	TRUE
177622	24.3599	23.05	1	NA	apple harvest duties	NA	1	1	0.948	YES	YES	YES	YES	TRUE
177644	31.806	32.28	1	YES	NA	YES	1	1	0.944	YES	YES	YES	NA	TRUE
177663	17.3055	20.28	1	YES	NA	YES	1	1	0.941	YES	NA	NA	YES	TRUE
177682	20.7538	20.88	1	YES	NA	YES	5	2	0.903	YES	YES	YES	YES	TRUE
177723	27.2119	23.82	1	YES	NA	YES	2	1	0.741	YES	YES	NA	NA	TRUE
177973	26.0604	27.71	1	YES	cherry harvest duties	NA	4	1	0.857	YES	YES	NA	YES	TRUE
178001	29.8443	29.23	1	YES	NA	YES	1	2	0.902	YES	YES	NA	YES	TRUE
178131	20.6367	20.51	1	YES	NA	YES	1	1	0.763	YES	YES	YES	YES	TRUE
178313	36.9967	36.15	1	YES	NA	YES	5	1	1	YES	NA	YES	YES	TRUE
178317	17.4878	18.58	1	YES	NA	YES	1	3	0.894	YES	NA	YES	NA	TRUE
178386	19.3295	21.4	1	NA	NA	YES	4	1	0.857	YES	NA	YES	YES	TRUE
178459	29.4475	30.31	1	YES	NA	YES	5	1	1	NA	NA	YES	YES	TRUE
178489	19.6472	20.02	1	YES	NA	YES	1	1	0.944	YES	YES	YES	YES	TRUE
178583	20.2627	22.89	1	YES	NA	NA	4	1	0.857	YES	YES	YES	NA	TRUE
178606	16.3619	16.47	1	NA	NA	NA	1	1	0.949	YES	YES	YES	NA	TRUE
178663	22.7998	25.16	1	YES	NA	YES	1	1	0.844	NA	NA	YES	YES	TRUE
178687	16.5803	18.21	1	YES	NA	YES	5	2	0.894	YES	NA	YES	YES	TRUE
178706	0.36	3.27	1	NA	NA	YES	1	1	0.92	YES	NA	NA	YES	TRUE
178753	2.3859	6.14	1	NA	NA	YES	2	1	0.716	YES	NA	YES	YES	TRUE
178764	26.922	27.56	1	NA	NA	YES	1	2	0.933	YES	YES	NA	YES	TRUE
178804	15.0602	17.06	1	NA	NA	YES	2	1	0.725	YES	YES	YES	YES	TRUE
179044	17.2402	16.73	1	YES	NA	YES	1	3	0.954	YES	NA	YES	NA	TRUE
179079	-0.0638	3.08	1	NA	NA	YES	5	2	0.903	YES	YES	YES	YES	TRUE
179128	20.2262	20.07	1	YES	apple harvest duties	NA	1	1	0.951	YES	YES	YES	YES	TRUE
179145	-0.95	1.28	1	NA	NA	YES	1	2	0.888	YES	YES	YES	NA	TRUE
179157	26.6784	26.08	1	YES	cherry harvest duties	YES	4	1	0.755	YES	YES	YES	YES	TRUE
179193	36.4962	32.66	1	YES	NA	YES	1	1	0.771	YES	YES	YES	YES	TRUE
179314	-7.7746	-3.92	1	NA	NA	YES	5	1	1	YES	YES	YES	YES	TRUE
179475	24.4711	21.69	1	YES	NA	YES	4	1	0.857	YES	YES	YES	YES	TRUE
179482	30.6057	31.62	1	YES	NA	YES	5	2	0.891	NA	NA	YES	YES	TRUE
179523	23.9543	24.27	1	YES	NA	YES	1	1	0.896	YES	YES	YES	YES	TRUE
179559	26.1366	27.37	1	YES	NA	YES	1	2	0.928	YES	NA	YES	NA	TRUE
179563	0.6574	2.7	1	NA	NA	YES	5	1	0.898	YES	NA	YES	NA	TRUE
179597	0.3525	2.69	1	NA	NA	YES	1	1	0.862	YES	YES	YES	NA	TRUE
179609	36.0667	33.12	1	YES	NA	YES	5	1	1	YES	YES	YES	YES	TRUE
179660	19.1175	19.45	1	NA	NA	YES	1	1	0.941	YES	YES	NA	NA	TRUE
179695	16.0244	18.99	1	YES	NA	YES	1	1	0.797	NA	NA	YES	NA	TRUE
179706	13.8035	15.07	1	NA	NA	YES	1	3	0.886	YES	YES	YES	YES	TRUE
179823	8.859	9.68	1	NA	NA	YES	1	1	0.936	YES	YES	YES	YES	TRUE
179824	35.067	33.71	1	YES	NA	YES	1	3	0.943	YES	YES	YES	YES	TRUE
179926	6.1033	9.47	1	NA	NA	YES	5	1	1	NA	NA	YES	NA	FALSE
179928	9.8985	11.83	1	NA	NA	YES	1	2	0.939	YES	YES	YES	YES	TRUE
180067	10.6659	11.13	1	NA	apple harvest duties	YES	1	1	0.837	YES	YES	YES	NA	TRUE
180281	21.8661	24.04	1	YES	NA	YES	1	2	0.94	YES	YES	YES	YES	TRUE
180849	25.4411	26.35	1	YES	NA	YES	1	2	0.836	NA	NA	YES	YES	TRUE
181178	1.4202	4.17	1	NA	NA	YES	1	1	0.726	YES	YES	YES	YES	FALSE
181349	28.1105	29.21	1	YES	NA	YES	4	1	0.857	YES	YES	YES	NA	TRUE
181943	-0.1878	2.66	1	NA	NA	YES	5	1	1	YES	NA	YES	NA	TRUE
182144	25.9571	27.12	1	NA	NA	YES	1	2	0.927	YES	YES	YES	NA	TRUE
182150	5.0279	6.7	1	NA	NA	YES	1	1	0.805	YES	NA	YES	YES	TRUE
182156	11.2126	13.4	1	NA	NA	YES	1	3	0.906	YES	NA	YES	YES	TRUE
182216	15.7597	17.42	1	NA	NA	YES	1	1	0.805	YES	NA	YES	NA	TRUE
182397	31.7505	32.9	1	YES	NA	YES	1	1	0.949	YES	NA	YES	NA	TRUE
182407	22.3705	21.84	1	YES	NA	YES	1	1	0.946	YES	YES	YES	YES	TRUE
182482	25.5961	27.72	1	YES	NA	YES	1	1	0.946	YES	NA	YES	YES	TRUE
182668	15.5201	15.58	1	NA	NA	YES	5	1	1	YES	YES	YES	YES	TRUE
182851	21.8235	22.21	1	YES	NA	YES	5	2	0.903	YES	NA	NA	NA	TRUE
183620	-0.553	1.83	1	NA	NA	YES	1	3	0.817	YES	YES	NA	NA	TRUE
183654	36.0718	33.82	1	YES	NA	YES	1	2	0.954	YES	YES	YES	YES	TRUE
183915	15.8216	18.01	1	NA	NA	YES	5	2	0.881	YES	NA	YES	NA	FALSE
184440	4.5615	5.97	1	NA	NA	YES	5	1	1	YES	NA	YES	YES	TRUE
186351	7.9655	9.83	1	NA	NA	YES	1	2	0.939	YES	NA	YES	YES	FALSE
186458	-2.9564	-0.19	1	NA	NA	YES	1	1	0.951	YES	YES	YES	NA	TRUE
186629	27.5904	24.19	1	YES	NA	YES	4	1	0.857	YES	YES	YES	YES	TRUE
186650	36.6458	35.59	1	YES	NA	YES	1	1	0.805	YES	YES	YES	NA	TRUE
187451	14.3557	14.56	1	YES	NA	YES	1	1	0.945	YES	YES	YES	NA	TRUE
188291	26.764	25.97	1	YES	NA	YES	1	1	0.805	YES	YES	YES	YES	TRUE
188701	20.1829	22.26	1	NA	NA	YES	1	2	0.947	YES	YES	YES	NA	TRUE
189378	29.2048	29.57	1	YES	NA	YES	5	1	0.901	YES	NA	NA	NA	TRUE
189397	22.3782	24.18	1	NA	NA	YES	1	1	0.939	YES	NA	NA	NA	TRUE
189412	3.6797	6.05	1	NA	NA	YES	5	1	0.89	YES	YES	YES	YES	TRUE
189482	5.1418	7.71	1	NA	NA	NA	2	1	0.749	YES	YES	YES	NA	TRUE
189555	22.5729	24.51	1	YES	NA	YES	5	1	1	NA	NA	YES	YES	TRUE
189599	24.6621	26.66	1	YES	NA	YES	1	2	0.935	YES	YES	YES	NA	TRUE
189627	16.9389	17.43	1	NA	NA	YES	1	1	0.935	YES	NA	YES	NA	TRUE
189686	18.3793	20.45	1	NA	NA	YES	2	3	0.746	YES	YES	YES	NA	TRUE
189770	22.897	23.09	1	YES	apple harvest duties	YES	1	1	0.971	YES	YES	YES	NA	TRUE
189776	3.1652	5.59	1	NA	NA	YES	5	2	0.901	YES	NA	YES	YES	FALSE
189944	39.5765	35.37	1	YES	NA	NA	1	1	0.939	YES	YES	YES	YES	TRUE
191445	36.7215	32.35	1	YES	NA	YES	1	3	0.895	YES	YES	YES	YES	TRUE
192010	24.8222	25.07	1	YES	NA	YES	1	2	0.971	YES	YES	NA	YES	TRUE
192371	36.2907	34.31	1	YES	NA	YES	1	2	0.949	YES	YES	YES	YES	TRUE
193096	15.8341	17.03	1	NA	NA	YES	1	1	0.932	YES	YES	YES	YES	TRUE
193264	20.9691	22.85	1	NA	NA	NA	2	1	0.836	YES	YES	YES	YES	TRUE
194122	21.4013	23.19	1	NA	apple harvest duties	NA	2	3	0.744	YES	YES	YES	YES	TRUE
194462	18.3793	20.45	1	NA	NA	YES	5	2	0.898	YES	YES	NA	YES	TRUE
195338	33.0471	33.26	1	YES	NA	YES	1	3	0.886	YES	YES	YES	NA	TRUE
195628	37.1037	33.85	1	YES	cherry harvest duties	YES	1	3	0.94	NA	NA	YES	YES	TRUE
195670	33.5857	34.33	1	YES	NA	NA	1	3	0.943	YES	YES	YES	NA	TRUE
195805	18.4519	20.78	1	YES	NA	YES	1	1	0.949	YES	YES	YES	NA	TRUE
196303	13.1888	14.44	1	NA	NA	YES	5	2	0.898	YES	NA	YES	NA	TRUE
196304	33.4976	33.67	1	YES	apple harvest duties	NA	1	1	0.762	YES	YES	YES	YES	TRUE
197010	0.8983	3.22	1	NA	NA	YES	1	3	0.883	YES	YES	YES	YES	TRUE
197970	22.1524	23.48	1	NA	NA	YES	1	1	0.939	NA	NA	YES	YES	TRUE
198062	25.6938	27.06	1	NA	NA	YES	1	1	0.951	YES	YES	YES	YES	TRUE
198064	33.9095	32.28	1	YES	cherry harvest duties	YES	1	1	0.707	YES	YES	YES	YES	TRUE
198086	15.4682	18.11	1	NA	NA	YES	1	1	0.939	YES	YES	YES	NA	TRUE
198163	-3.2028	-0.49	1	NA	NA	YES	5	2	0.9	YES	YES	YES	NA	TRUE
198336	20.2103	21.08	1	NA	NA	YES	1	1	0.971	YES	YES	YES	YES	TRUE
198564	21.0272	23.2	1	YES	NA	NA	1	1	0.938	NA	NA	YES	NA	TRUE
198846	28.6832	27.12	1	YES	NA	YES	5	2	0.9	NA	NA	YES	NA	TRUE
198849	2.4279	4.43	1	NA	NA	YES	4	1	0.857	YES	NA	NA	YES	TRUE
198879	19.794	19.34	1	YES	NA	YES	1	1	0.957	YES	NA	YES	YES	TRUE
198914	21.439	22.3	1	YES	NA	YES	1	1	0.954	YES	YES	YES	YES	TRUE
199017	31.5413	31.19	1	YES	NA	NA	1	1	0.939	YES	YES	YES	NA	TRUE
199118	30.8544	29.01	1	YES	NA	YES	4	1	0.857	YES	YES	YES	YES	TRUE
199434	28.5544	28.47	1	NA	NA	YES	5	1	1	YES	YES	YES	YES	TRUE
199631	21.8117	22.04	1	YES	NA	YES	4	1	0.857	YES	NA	YES	NA	TRUE
199715	15.1577	16.2	1	NA	NA	YES	1	1	0.837	YES	NA	NA	NA	TRUE
199783	33.8452	29.06	1	YES	NA	YES	1	1	0.943	YES	NA	NA	NA	TRUE
199821	30.9396	31.32	1	YES	apple harvest duties	YES	2	1	0.917	YES	YES	YES	YES	TRUE
199826	15.6039	18.04	1	NA	apple harvest duties	YES	1	1	0.78	YES	YES	YES	YES	TRUE
199877	30.1405	27.35	1	YES	NA	YES	5	1	0.901	NA	NA	YES	YES	TRUE
200571	35.4407	32.44	1	YES	NA	YES	1	3	0.94	YES	NA	YES	NA	TRUE
200579	25.3418	25.61	1	YES	apple harvest duties	NA	1	1	0.865	YES	YES	YES	YES	TRUE
200919	20.6804	23.36	1	YES	NA	NA	5	1	0.891	NA	NA	YES	YES	TRUE
201074	21.3589	23.96	1	YES	NA	YES	5	2	0.889	YES	YES	NA	NA	TRUE
201089	34.2875	33.86	1	YES	NA	YES	5	1	0.89	YES	YES	YES	YES	TRUE
201248	18.8885	21.16	1	NA	NA	YES	5	1	1	YES	YES	NA	YES	TRUE
201667	14.9821	14.88	1	NA	NA	YES	2	2	0.742	YES	YES	YES	NA	TRUE
201750	35.1229	34.74	1	YES	NA	YES	2	1	0.75	YES	YES	YES	YES	FALSE
201979	33.3564	29.07	1	YES	NA	YES	1	1	0.928	YES	YES	YES	NA	TRUE
202160	30.0889	30.16	1	YES	NA	YES	1	3	0.951	YES	YES	YES	YES	TRUE
202179	32.0882	32.21	1	YES	NA	YES	5	1	1	YES	YES	YES	YES	TRUE
202483	18.0451	20.48	1	NA	apple harvest duties	NA	1	1	0.884	YES	YES	YES	YES	TRUE
203300	25.8854	25.45	1	YES	NA	YES	1	3	0.946	YES	YES	YES	YES	TRUE
203612	14.6405	15.4	1	NA	NA	YES	5	1	1	YES	NA	NA	YES	TRUE
203617	27.8138	29.25	1	YES	NA	YES	1	1	0.944	YES	YES	YES	YES	TRUE
203735	5.4546	7.26	1	NA	NA	YES	4	1	0.857	YES	YES	YES	YES	TRUE
204192	4.5201	8	1	NA	NA	YES	1	1	0.937	YES	YES	YES	YES	TRUE
204258	14.2443	17.21	1	NA	apple harvest duties	YES	5	1	1	YES	NA	NA	YES	TRUE
204314	28.349	26.16	1	YES	NA	YES	5	1	1	NA	NA	NA	NA	TRUE
204673	15.8133	15.56	1	NA	NA	YES	2	2	0.754	YES	YES	YES	YES	TRUE
204883	35.3094	34.22	1	YES	NA	YES	4	1	0.857	YES	NA	YES	NA	TRUE
205146	8.573	10.16	1	NA	NA	YES	1	2	0.934	NA	NA	YES	NA	TRUE
205172	2.8548	5.5	1	NA	NA	YES	1	3	0.906	YES	NA	YES	NA	TRUE
205379	17.9919	18.68	1	YES	apple harvest duties	YES	1	1	0.889	NA	NA	NA	NA	TRUE
205636	13.5443	14.35	1	NA	NA	NA	1	1	0.977	NA	NA	NA	NA	TRUE
205759	31.5246	26.54	1	YES	NA	YES	2	1	0.732	YES	YES	YES	YES	TRUE
205874	29.6693	26.8	1	YES	NA	YES	1	1	0.773	YES	YES	NA	NA	TRUE
206724	30.3162	31.19	1	YES	NA	YES	1	1	0.945	NA	NA	YES	YES	TRUE
206783	8.494	11.17	1	NA	NA	NA	1	1	0.976	YES	YES	NA	YES	FALSE
206984	33.7535	32.5	1	YES	NA	YES	1	1	0.942	NA	NA	NA	YES	TRUE
207165	32.968	28.98	1	YES	NA	YES	1	2	0.902	YES	YES	NA	YES	TRUE
207727	32.4044	32.03	1	YES	NA	NA	1	1	0.87	NA	NA	YES	NA	TRUE
207780	32.6499	31.57	1	YES	NA	YES	1	1	0.935	YES	YES	YES	YES	TRUE
208021	22.579	23.75	1	YES	NA	YES	1	2	0.938	YES	YES	YES	YES	TRUE
208162	27.9904	26.77	1	YES	NA	YES	1	2	0.935	YES	YES	YES	NA	TRUE
208450	3.7278	5.33	1	NA	NA	YES	1	1	0.902	YES	NA	NA	NA	TRUE
209145	10.3692	13.35	1	NA	NA	YES	1	1	0.787	YES	NA	NA	NA	TRUE
209393	5.0161	7.01	1	NA	NA	YES	2	1	0.749	YES	YES	YES	YES	TRUE
209472	44.4617	37.59	1	YES	NA	YES	1	2	0.93	YES	YES	NA	YES	TRUE
209475	25.996	26.73	1	YES	NA	YES	1	1	0.954	YES	NA	NA	YES	TRUE
209480	19.497	18.64	1	NA	NA	YES	1	3	0.954	NA	NA	YES	NA	TRUE
209673	32.7715	32.39	1	YES	NA	YES	2	1	0.756	NA	NA	YES	YES	TRUE
210024	28.8919	27.92	1	YES	NA	YES	5	1	1	YES	YES	YES	NA	TRUE
210057	25.8669	25.43	1	YES	NA	YES	4	1	0.857	YES	YES	YES	NA	TRUE
210081	17.0596	17.39	1	YES	NA	YES	1	1	0.866	YES	NA	YES	NA	TRUE
210205	22.2051	24.3	1	YES	NA	YES	5	1	1	NA	NA	YES	YES	TRUE
210338	25.3417	26.37	1	YES	NA	YES	1	2	0.944	NA	NA	NA	YES	TRUE
210344	33.8062	33.11	1	YES	NA	YES	2	1	0.749	YES	NA	YES	NA	TRUE
210352	29.912	30.67	1	YES	NA	YES	5	1	0.879	YES	NA	YES	YES	TRUE
210774	13.8074	13.91	1	NA	NA	YES	4	1	0.857	YES	YES	NA	YES	TRUE
210827	19.8597	20.34	1	YES	NA	YES	2	1	0.791	YES	NA	YES	NA	TRUE
210838	21.2678	23.25	1	YES	apple harvest duties	YES	1	3	0.84	YES	YES	YES	NA	FALSE
210841	24.2287	24.13	1	YES	cherry harvest duties	YES	2	1	0.739	YES	NA	YES	NA	TRUE
210945	20.7064	23.19	1	YES	NA	YES	5	1	1	YES	YES	YES	YES	TRUE
211082	28.3957	28.56	1	YES	NA	YES	1	1	0.837	YES	YES	YES	NA	TRUE
211124	21.172	22.74	1	YES	NA	YES	5	1	0.906	YES	YES	YES	YES	TRUE
211162	12.4419	12.51	1	NA	NA	YES	5	1	1	NA	NA	YES	YES	FALSE
211706	13.1728	16.2	1	NA	NA	NA	1	1	0.839	NA	NA	NA	YES	TRUE
211779	7.668	10.21	1	NA	NA	YES	1	3	0.895	YES	YES	YES	YES	TRUE
212255	-4.5343	-1.4	1	NA	NA	YES	5	2	0.9	YES	YES	NA	YES	TRUE
212319	27.685	27.33	1	YES	NA	YES	4	1	0.857	YES	NA	YES	YES	TRUE
214665	19.9204	19.48	1	NA	NA	YES	1	2	0.931	NA	NA	YES	YES	TRUE
214984	35.9395	33.27	1	YES	NA	YES	1	3	0.805	YES	NA	YES	YES	TRUE
215033	20.1933	22.47	1	YES	NA	YES	5	1	1	YES	NA	YES	NA	TRUE
215759	20.9632	20.16	1	YES	NA	YES	4	1	0.857	YES	YES	YES	NA	TRUE
215940	26.2887	24.86	1	YES	NA	YES	1	1	0.806	YES	NA	NA	NA	TRUE
216650	26.3405	23.41	1	YES	NA	YES	1	3	0.932	YES	YES	YES	NA	TRUE
216943	25.3991	26.45	1	YES	NA	YES	1	3	0.886	NA	NA	YES	YES	TRUE
217110	13.6548	14.52	1	NA	NA	YES	2	1	0.783	NA	NA	YES	NA	TRUE
217525	19.0949	21.2	1	YES	NA	YES	1	1	0.946	NA	NA	YES	YES	TRUE
217728	17.7887	19.99	1	YES	apple harvest duties	YES	1	1	0.939	YES	NA	YES	YES	TRUE
218526	12.6377	13.68	1	NA	NA	YES	4	1	0.857	YES	YES	YES	YES	TRUE
218575	20.8597	20.37	1	YES	NA	YES	1	1	0.951	YES	YES	YES	YES	TRUE
218835	20.5103	23.07	1	YES	NA	YES	4	1	0.857	YES	YES	YES	NA	TRUE
218899	1.0606	3.19	1	NA	NA	YES	1	1	0.837	YES	YES	YES	YES	TRUE
218958	34.5546	31.02	1	YES	NA	YES	1	1	0.943	YES	YES	NA	NA	TRUE
218993	4.3671	6.25	1	NA	NA	YES	5	1	1	YES	NA	YES	YES	TRUE
219000	-0.7948	2.41	1	NA	NA	YES	4	1	0.714	YES	YES	YES	NA	TRUE
219198	1.4167	4.23	1	NA	NA	YES	5	1	0.901	YES	YES	YES	YES	TRUE
219236	25.825	25.56	1	YES	peach/pear harvest duties	YES	1	2	0.937	YES	YES	NA	YES	TRUE
219258	13.1604	16.2	1	NA	NA	YES	5	1	1	YES	YES	YES	YES	TRUE
219385	16.2666	15.72	1	YES	NA	YES	1	3	0.88	YES	YES	YES	NA	TRUE
219504	24.3253	22.18	1	YES	cherry harvest duties	YES	2	1	0.837	YES	YES	YES	YES	TRUE
219545	22.2988	23.71	1	YES	NA	YES	1	1	0.933	YES	YES	NA	YES	TRUE
219653	32.092	32.79	1	YES	NA	NA	4	1	0.857	YES	YES	YES	NA	TRUE
219859	30.7455	29.72	1	YES	NA	NA	1	3	0.934	YES	YES	YES	NA	TRUE
219892	28.4663	29.17	1	YES	NA	YES	5	1	0.901	NA	NA	YES	NA	TRUE
220132	7.6347	9.2	1	NA	apple harvest duties	YES	1	3	0.928	YES	YES	NA	YES	TRUE
220245	23.0553	22.24	1	YES	NA	YES	1	1	0.932	YES	YES	YES	YES	TRUE
220354	19.8313	21.08	1	YES	NA	YES	5	1	0.901	YES	YES	YES	YES	TRUE
220647	29.7036	28.65	1	YES	NA	NA	1	1	0.937	YES	YES	YES	YES	TRUE
220759	12.7187	14.32	1	NA	NA	NA	1	1	0.831	YES	NA	YES	NA	TRUE
220978	20.3817	19.87	1	NA	apple harvest duties	YES	4	1	0.857	YES	NA	YES	YES	TRUE
221239	17.437	17.84	1	NA	NA	NA	5	1	0.889	YES	YES	YES	NA	TRUE
221281	8.4209	9.39	1	NA	NA	YES	1	1	0.949	YES	YES	NA	NA	TRUE
221648	18.2726	18.24	1	YES	NA	YES	1	2	0.946	YES	YES	YES	NA	TRUE
221671	35.2564	34.38	1	YES	NA	YES	2	1	0.74	YES	NA	YES	YES	TRUE
221692	13.4181	15.4	1	NA	NA	YES	5	1	1	NA	NA	YES	YES	TRUE
221750	29.6937	28.88	1	YES	NA	YES	1	1	0.831	YES	NA	YES	YES	TRUE
221756	-7.819	-4.25	1	NA	NA	YES	1	1	0.943	YES	NA	YES	NA	TRUE
221842	12.2746	14.17	1	NA	NA	YES	1	3	0.956	YES	YES	YES	YES	TRUE
221871	12.6261	15.34	1	NA	apple harvest duties	NA	1	3	0.894	YES	YES	YES	YES	TRUE
221887	42.7618	36.69	1	YES	cherry harvest duties	YES	1	1	0.911	YES	YES	NA	YES	TRUE
221888	20.3007	20.75	1	YES	NA	YES	1	2	0.928	YES	NA	YES	NA	TRUE
221900	9.4459	10.41	1	NA	NA	YES	5	1	1	YES	NA	YES	YES	TRUE
221916	-2.1944	0.43	1	NA	NA	YES	5	1	1	YES	YES	NA	YES	TRUE
221956	29.8363	29.92	1	YES	NA	YES	2	1	0.821	YES	NA	YES	YES	TRUE
222006	34.6593	30.81	1	YES	cherry harvest duties	YES	5	1	1	YES	YES	YES	NA	TRUE
222026	15.1656	15.31	1	YES	NA	YES	5	1	1	NA	NA	NA	YES	TRUE
222148	27.0274	27.76	1	YES	NA	YES	5	1	1	YES	YES	NA	YES	TRUE
222321	28.6584	27.78	1	YES	NA	YES	5	1	0.886	NA	NA	NA	YES	TRUE
222325	17.8238	19.59	1	NA	NA	YES	1	2	0.969	NA	NA	NA	YES	TRUE
222350	23.1628	23.83	1	YES	NA	NA	1	1	0.935	YES	NA	YES	YES	TRUE
222414	29.5116	27.34	1	YES	NA	YES	1	3	0.94	YES	YES	YES	YES	TRUE
222607	29.3974	30.67	1	YES	apple harvest duties	YES	5	1	1	YES	YES	YES	YES	TRUE
222632	3.9049	6.39	1	NA	NA	YES	1	2	0.927	NA	NA	YES	YES	TRUE
222641	12.6062	12.79	1	NA	NA	YES	5	1	1	YES	YES	YES	NA	TRUE
222698	20.8472	22.46	1	YES	NA	YES	1	1	0.764	YES	YES	NA	YES	TRUE
222776	23.9551	24.78	1	YES	cherry harvest duties	YES	1	1	0.971	YES	YES	YES	NA	TRUE
222898	10.9563	12.53	1	NA	NA	NA	5	1	0.901	YES	YES	YES	YES	TRUE
222993	16.1672	18.65	1	NA	apple harvest duties	YES	5	2	0.889	YES	YES	YES	YES	TRUE
223041	1.8185	4.95	1	NA	NA	YES	1	1	0.867	YES	YES	YES	YES	FALSE
223145	12.7807	14.23	1	YES	NA	YES	5	1	0.9	YES	YES	NA	NA	TRUE
223212	23.6302	22.46	1	YES	NA	YES	2	1	0.702	NA	NA	YES	YES	TRUE
223237	-0.5479	1.99	1	NA	NA	YES	5	1	1	YES	YES	YES	NA	TRUE
223278	16.9013	19.9	1	YES	NA	YES	1	1	0.939	YES	NA	NA	YES	TRUE
223313	19.5762	19.61	1	YES	NA	YES	1	1	0.939	YES	YES	YES	NA	TRUE
223493	39.5597	37.22	1	YES	NA	YES	1	2	0.951	YES	YES	YES	NA	TRUE
223535	13.2983	15.21	1	NA	NA	YES	1	2	0.939	YES	YES	YES	NA	TRUE
223786	24.8256	26.62	1	YES	NA	YES	5	2	0.889	YES	YES	YES	NA	TRUE
223811	25.0678	26.32	1	YES	NA	NA	1	1	0.833	YES	YES	YES	YES	TRUE
223838	10.4021	12.19	1	NA	NA	YES	1	3	0.943	YES	YES	YES	YES	TRUE
223851	6.5387	7.57	1	NA	NA	NA	1	1	0.946	YES	YES	YES	YES	TRUE
223867	25.8326	26.59	1	YES	NA	YES	2	3	0.741	YES	NA	YES	YES	FALSE
223942	24.0691	26.01	1	YES	NA	YES	5	2	0.89	NA	NA	YES	NA	TRUE
223949	8.0204	9.05	1	NA	NA	YES	5	1	0.894	YES	YES	YES	NA	TRUE
224003	16.3182	15.85	1	NA	NA	YES	1	1	0.935	YES	NA	YES	YES	TRUE
224011	17.8828	19.98	1	NA	apple harvest duties	YES	5	1	1	YES	YES	YES	YES	TRUE
224042	48.4967	41.61	1	YES	NA	YES	1	2	0.935	YES	NA	YES	YES	TRUE
224065	18.1486	20.07	1	NA	apple harvest duties	NA	5	1	1	NA	NA	YES	NA	TRUE
224258	20.2727	18.67	1	YES	NA	YES	1	2	0.915	YES	NA	NA	NA	TRUE
224270	23.3187	24.57	1	YES	NA	YES	1	1	0.935	YES	YES	YES	NA	TRUE
224288	19.7619	18.69	1	NA	NA	YES	5	1	0.875	YES	NA	NA	YES	TRUE
224333	30.4058	30.85	1	YES	NA	YES	1	1	0.946	YES	YES	NA	YES	TRUE
224552	9.7455	11.24	1	NA	NA	YES	1	2	0.954	YES	NA	YES	NA	TRUE
224630	38.149	33.51	1	YES	NA	YES	5	1	1	YES	YES	YES	YES	TRUE
224697	13.816	15.6	1	NA	NA	YES	1	2	0.889	YES	NA	YES	NA	TRUE
224701	24.7372	23.11	1	YES	NA	NA	2	1	0.744	YES	YES	NA	YES	TRUE
224703	21.8025	24.27	1	YES	NA	YES	1	3	0.892	NA	NA	YES	YES	TRUE
224739	23.6243	23.11	1	YES	NA	YES	5	1	0.889	YES	YES	YES	YES	TRUE
224743	12.3527	12.48	1	NA	NA	YES	1	3	0.877	YES	YES	NA	NA	TRUE
224927	32.2939	32.34	1	YES	NA	YES	5	1	0.885	YES	YES	YES	NA	TRUE
224936	19.5965	22.46	1	YES	NA	YES	1	1	0.837	YES	NA	NA	YES	TRUE
224944	23.9718	22.9	1	NA	NA	YES	2	1	0.811	YES	NA	YES	YES	TRUE
224961	29.9586	28.06	1	YES	NA	YES	1	1	0.937	YES	YES	YES	YES	FALSE
225129	22.6744	23.85	1	YES	NA	YES	1	1	0.944	YES	NA	YES	YES	TRUE
225165	8.17	10.18	1	NA	NA	YES	1	1	0.836	YES	NA	YES	YES	TRUE
225178	20.0472	18.75	1	NA	apple harvest duties	YES	1	1	0.852	YES	NA	NA	NA	TRUE
225185	33.8449	32.93	1	YES	NA	YES	5	1	1	YES	NA	YES	NA	TRUE
225194	33.3041	33.26	1	YES	apple harvest duties	NA	1	1	0.933	YES	NA	YES	NA	TRUE
225196	33.4876	32.86	1	YES	NA	YES	1	1	0.907	YES	YES	YES	YES	TRUE
225198	11.2577	13.19	1	NA	apple harvest duties	YES	2	3	0.744	YES	YES	YES	NA	TRUE
225231	25.022	26.87	1	YES	NA	YES	4	1	0.857	YES	NA	YES	NA	TRUE
225232	29.7501	29.65	1	YES	NA	YES	1	1	0.943	YES	YES	YES	NA	FALSE
225271	7.6297	8.83	1	NA	NA	YES	1	1	0.878	YES	NA	YES	YES	TRUE
225387	8.4909	11.75	1	NA	apple harvest duties	YES	1	1	0.75	NA	NA	NA	YES	TRUE
225620	0.5087	2.43	1	NA	NA	NA	5	1	1	YES	YES	YES	NA	TRUE
225801	33.3504	31.08	1	YES	NA	YES	1	1	0.926	YES	YES	NA	YES	TRUE
225822	30.4456	29.65	1	YES	NA	YES	1	1	0.863	YES	YES	YES	NA	TRUE
225861	11.9326	13.38	1	NA	NA	NA	2	1	0.837	NA	NA	YES	YES	TRUE
225899	36.9222	33.71	1	YES	cherry harvest duties	YES	1	1	0.909	YES	YES	YES	NA	TRUE
225913	6.0876	8.03	1	NA	NA	YES	1	1	0.935	YES	YES	YES	YES	TRUE
225925	14.6712	16.47	1	NA	NA	YES	1	3	0.951	YES	NA	YES	NA	TRUE
225941	28.2772	28.43	1	YES	cherry harvest duties	YES	1	3	0.886	YES	YES	YES	NA	TRUE
225971	15.9593	17.93	1	NA	NA	NA	4	1	0.857	NA	NA	YES	NA	TRUE
225996	13.3061	16.26	1	NA	NA	NA	4	1	0.857	YES	YES	NA	YES	TRUE
226130	30.1343	25.51	1	NA	NA	YES	1	2	0.78	YES	YES	YES	YES	TRUE
226138	1.2455	3.15	1	NA	NA	NA	1	1	0.944	YES	NA	YES	NA	TRUE
226160	22.8102	23.41	1	NA	NA	YES	1	3	0.943	YES	YES	NA	NA	TRUE
226213	39.1674	32.82	1	YES	NA	YES	5	1	1	YES	YES	NA	YES	TRUE
226231	26.4509	27.4	1	YES	NA	NA	1	1	0.871	NA	NA	YES	NA	TRUE
226671	21.3764	23.49	1	YES	NA	YES	1	1	0.942	YES	YES	NA	YES	TRUE
226712	-3.1224	-0.28	1	NA	NA	YES	4	1	0.857	YES	YES	YES	YES	TRUE
226927	27.8476	27.79	1	YES	NA	YES	1	1	0.93	YES	YES	NA	YES	TRUE
226978	23.1504	21.12	1	YES	NA	YES	5	3	0.9	YES	NA	YES	YES	TRUE
227447	25.5186	27.49	1	YES	NA	NA	1	1	0.935	YES	YES	NA	NA	TRUE
227510	14.3568	14	1	NA	NA	NA	1	1	0.837	NA	NA	YES	YES	TRUE
227568	-14.6672	-10.04	1	NA	NA	YES	5	1	0.905	YES	YES	YES	YES	TRUE
227670	6.8188	9.1	1	NA	NA	NA	5	1	1	YES	NA	YES	YES	TRUE
227694	23.7884	22.47	1	YES	NA	YES	5	1	1	YES	YES	YES	NA	TRUE
227738	3.4992	5.54	1	NA	NA	YES	1	3	0.892	YES	YES	YES	YES	TRUE
227866	24.5616	24.84	1	YES	NA	YES	1	2	0.938	YES	YES	YES	YES	TRUE
227935	16.2053	18.83	1	NA	NA	YES	5	1	1	YES	YES	YES	NA	TRUE
227941	0.4214	3.01	1	NA	NA	YES	5	1	0.889	YES	YES	YES	YES	TRUE
228004	2.9819	4.48	1	NA	NA	YES	1	1	0.937	YES	NA	YES	YES	TRUE
228061	24.7953	26.77	1	YES	NA	YES	4	1	0.857	YES	YES	YES	YES	TRUE
228100	34.0145	34.03	1	YES	cherry harvest duties	YES	1	3	0.892	NA	NA	YES	YES	TRUE
228211	29.8429	30.09	1	YES	NA	YES	1	1	0.937	YES	YES	YES	YES	TRUE
228218	36.3258	35.66	1	YES	NA	YES	1	1	0.939	YES	YES	NA	NA	TRUE
228228	20.0445	22.72	1	NA	NA	YES	1	1	0.933	YES	YES	YES	YES	TRUE
228232	26.0698	26.42	1	YES	NA	NA	1	1	0.977	YES	YES	YES	YES	TRUE
228237	16.2074	16.99	1	NA	NA	YES	5	1	0.906	YES	YES	YES	YES	TRUE
228241	0.9579	3.33	1	NA	NA	YES	1	3	0.902	YES	YES	NA	NA	TRUE
228262	21.7688	23.54	1	YES	NA	YES	5	1	0.885	YES	NA	YES	NA	TRUE
228264	26.1607	26.58	1	YES	NA	NA	1	3	0.905	YES	YES	YES	YES	TRUE
228301	31.3277	31.58	1	YES	apple harvest duties	YES	1	3	0.894	YES	YES	NA	YES	TRUE
228304	14.6995	16.79	1	NA	apple harvest duties	YES	5	1	1	YES	YES	NA	YES	TRUE
228306	25.9734	27.16	1	YES	NA	YES	5	1	1	YES	YES	YES	YES	TRUE
228406	22.3086	21.43	1	YES	NA	YES	1	2	0.944	YES	YES	YES	YES	TRUE
228434	18.6861	20.68	1	YES	NA	YES	1	3	0.951	YES	NA	NA	NA	TRUE
228475	7.5971	8.61	1	NA	NA	YES	1	1	0.935	YES	NA	YES	NA	TRUE
228481	34.4036	33.71	1	YES	NA	YES	1	3	0.954	YES	YES	YES	YES	TRUE
228536	36.1487	32.21	1	YES	NA	YES	1	1	0.948	YES	YES	YES	YES	TRUE
228580	5.4335	7.55	1	NA	NA	YES	1	2	0.852	YES	NA	YES	YES	TRUE
228640	16.6385	18.91	1	YES	NA	YES	5	1	0.886	YES	NA	YES	YES	TRUE
228735	-2.5636	0.43	1	NA	NA	YES	5	1	0.894	YES	YES	YES	YES	TRUE
228749	19.102	20.9	1	YES	NA	YES	2	1	0.719	YES	NA	NA	YES	TRUE
228750	31.1665	30.91	1	YES	NA	YES	1	2	0.878	NA	NA	YES	YES	TRUE
228760	21.3752	23.65	1	NA	apple harvest duties	YES	1	3	0.886	YES	NA	YES	NA	TRUE
228822	28.4842	29.87	1	YES	NA	YES	1	1	0.948	YES	YES	YES	YES	TRUE
228960	-1.0071	2.49	1	NA	NA	YES	1	3	0.951	NA	NA	YES	NA	TRUE
228974	33.8749	31.86	1	YES	NA	YES	1	1	0.815	YES	NA	YES	YES	TRUE
229062	31.8781	32.58	1	YES	NA	YES	1	1	0.94	YES	NA	YES	NA	TRUE
229077	26.2555	25.88	1	YES	NA	YES	5	2	0.903	YES	YES	YES	YES	TRUE
229117	3.2709	5.81	1	NA	NA	YES	1	1	0.87	NA	NA	YES	NA	TRUE
229136	19.267	19.3	1	NA	NA	YES	1	2	0.878	YES	YES	YES	YES	FALSE
229137	0.6898	2.77	1	NA	NA	YES	1	1	0.94	NA	NA	YES	YES	TRUE
229148	23.4406	24.42	1	YES	NA	YES	5	1	1	YES	NA	YES	YES	TRUE
229216	39.176	34.47	1	YES	apple harvest duties	YES	1	1	0.847	YES	YES	YES	YES	TRUE
229320	18.1984	19.46	1	YES	NA	YES	5	1	1	YES	YES	NA	YES	TRUE
229337	27.1468	27.69	1	YES	NA	YES	1	1	0.938	NA	NA	YES	NA	TRUE
229342	24.6965	25.56	1	NA	NA	YES	2	3	0.746	YES	YES	YES	NA	TRUE
229494	14.2367	16.5	1	NA	NA	NA	1	3	0.934	YES	NA	YES	NA	TRUE
229520	14.8171	16.77	1	NA	apple harvest duties	NA	1	1	0.901	YES	YES	YES	YES	TRUE
229712	6.6089	8.51	1	NA	NA	YES	1	2	0.878	YES	YES	YES	NA	TRUE
229772	29.3392	30.06	1	YES	apple harvest duties	YES	5	1	0.89	YES	NA	YES	YES	TRUE
229787	9.2787	10.34	1	NA	NA	YES	5	1	0.887	YES	NA	YES	YES	FALSE
229841	1.2113	3.92	1	NA	NA	YES	5	2	0.889	YES	YES	YES	NA	FALSE
229846	30.2383	29.95	1	YES	apple harvest duties	YES	1	3	0.943	YES	NA	NA	YES	TRUE
229948	10.4464	12.05	1	NA	NA	YES	1	1	0.805	YES	YES	NA	YES	TRUE
230070	4.164	6	1	NA	NA	YES	5	1	0.896	NA	NA	NA	NA	TRUE
230186	30.6108	27.64	1	YES	peach/pear harvest duties	YES	1	1	0.866	YES	YES	YES	NA	TRUE
230200	8.7723	9.92	1	NA	NA	YES	1	1	0.935	YES	NA	YES	YES	TRUE
230206	12.6526	15.1	1	NA	NA	YES	1	3	0.934	YES	NA	YES	NA	TRUE
230220	24.862	27.05	1	YES	NA	NA	1	2	0.937	YES	YES	NA	YES	TRUE
230221	3.0162	5.29	1	NA	NA	YES	5	1	0.867	YES	YES	YES	YES	TRUE
230223	26.312	27.87	1	YES	NA	YES	5	1	1	YES	NA	YES	NA	TRUE
230266	12.6955	15.94	1	NA	NA	YES	5	1	1	YES	NA	YES	YES	TRUE
230275	-0.2373	1.79	1	NA	NA	YES	5	1	0.896	YES	YES	YES	NA	TRUE
230294	26.138	23.64	1	YES	NA	YES	1	1	0.931	YES	YES	YES	NA	TRUE
230323	34.1614	33.61	1	YES	NA	YES	2	1	0.743	YES	YES	YES	NA	TRUE
230439	33.148	32.66	1	YES	cherry harvest duties	NA	1	2	0.949	YES	YES	NA	YES	TRUE
230471	18.427	21.14	1	NA	NA	YES	1	2	0.971	YES	YES	YES	NA	FALSE
230517	7.774	9.59	1	NA	NA	YES	1	1	0.749	YES	YES	YES	YES	TRUE
230545	30.4208	30.42	1	YES	NA	YES	1	3	0.954	YES	YES	NA	YES	TRUE
230565	20.9702	22.86	1	NA	NA	NA	5	1	1	YES	YES	YES	YES	TRUE
230593	19.57	21.86	1	NA	NA	YES	5	1	0.887	YES	YES	YES	YES	TRUE
230594	-3.086	-0.26	1	NA	NA	YES	5	2	0.889	YES	YES	YES	YES	TRUE
230630	4.0816	6.59	1	NA	NA	YES	1	3	0.824	YES	NA	YES	NA	TRUE
230631	2.4223	4.08	1	NA	NA	YES	1	1	0.89	YES	YES	NA	YES	TRUE
230636	27.3986	26.46	1	YES	NA	NA	1	3	0.824	YES	NA	NA	YES	TRUE
230641	36.0232	34.59	1	YES	NA	YES	1	1	0.959	YES	NA	YES	NA	TRUE
230650	40.0774	35.64	1	YES	NA	YES	1	3	0.892	YES	YES	YES	NA	TRUE
230704	35.9476	33.02	1	YES	NA	YES	4	1	0.857	NA	NA	YES	YES	TRUE
230860	14.8816	16.91	1	NA	NA	YES	1	3	0.954	YES	YES	YES	YES	TRUE
230871	-2.5618	0.23	1	NA	NA	YES	1	3	0.943	YES	YES	YES	NA	TRUE
230887	5.8015	7.33	1	NA	NA	YES	5	1	0.866	YES	YES	YES	YES	TRUE
230915	33.0132	33.46	1	YES	NA	YES	1	1	0.806	YES	NA	NA	YES	TRUE
230923	37.1569	35.86	1	YES	NA	YES	1	3	0.902	YES	NA	NA	NA	TRUE
230932	32.8272	33.12	1	YES	NA	YES	1	3	0.943	YES	YES	YES	YES	TRUE
230945	29.1311	27.88	1	YES	NA	YES	5	2	0.881	YES	NA	NA	YES	TRUE
230986	31.8172	29.16	1	YES	cherry harvest duties	NA	1	1	0.906	YES	YES	YES	NA	TRUE
230991	26.0336	26.38	1	YES	NA	YES	1	2	0.935	YES	YES	YES	NA	TRUE
231160	25.1443	24.72	1	YES	NA	YES	4	1	0.857	YES	YES	YES	YES	TRUE
231201	13.9367	15.47	1	NA	NA	YES	1	3	0.824	YES	YES	YES	NA	TRUE
231228	23.6933	24.35	1	YES	NA	YES	1	2	0.918	YES	YES	YES	YES	TRUE
231266	10.5892	13.65	1	NA	apple harvest duties	YES	1	1	0.954	YES	YES	YES	YES	TRUE
231273	0.5457	3.84	1	NA	NA	YES	1	1	0.967	NA	NA	YES	NA	TRUE
231290	12.6441	15.12	1	NA	NA	YES	5	1	0.898	YES	YES	YES	YES	TRUE
231294	35.9654	34.48	1	YES	cherry harvest duties	YES	1	1	0.792	YES	YES	NA	YES	TRUE
231334	27.8246	27.69	1	YES	cherry harvest duties	YES	1	2	0.937	YES	YES	YES	YES	TRUE
231465	27.6772	27.33	1	YES	cherry harvest duties	NA	1	3	0.941	YES	YES	NA	YES	TRUE
231480	-1.0635	1.48	1	NA	NA	YES	1	1	0.942	YES	NA	NA	NA	TRUE
231544	27.5683	26.31	1	NA	NA	YES	2	1	0.86	YES	NA	YES	YES	TRUE
231597	31.4674	28.36	1	YES	NA	YES	5	2	0.901	YES	YES	YES	NA	TRUE
231797	13.3813	13.81	1	YES	NA	YES	1	2	0.977	YES	YES	YES	NA	TRUE
231800	19.1399	21.78	1	YES	NA	NA	1	3	0.951	YES	YES	NA	NA	TRUE
231985	22.5633	22.58	1	YES	NA	YES	1	3	0.94	YES	NA	YES	YES	TRUE
232179	37.4363	35.45	1	YES	NA	YES	1	3	0.905	YES	YES	YES	NA	TRUE
232265	-14.6527	-9.99	1	NA	NA	YES	5	1	0.897	YES	YES	YES	NA	TRUE
232302	21.4482	23.75	1	YES	apple harvest duties	NA	1	3	0.906	YES	NA	YES	YES	TRUE
232316	18.3914	18.51	1	NA	NA	YES	4	1	0.857	YES	YES	YES	YES	TRUE
232362	7.5152	9.75	1	NA	NA	YES	1	2	0.937	YES	YES	NA	YES	TRUE
232386	-3.7829	-0.99	1	NA	NA	YES	5	1	0.901	YES	YES	YES	YES	FALSE
232588	16.7791	19.17	1	YES	NA	YES	5	1	1	YES	YES	YES	YES	TRUE
232715	31.0166	30.95	1	YES	NA	YES	5	1	1	YES	YES	YES	YES	TRUE
232716	26.422	27.76	1	YES	NA	YES	5	1	1	YES	NA	YES	YES	TRUE
232753	8.5934	11.2	1	NA	NA	YES	5	2	0.91	YES	YES	YES	NA	TRUE
233124	32.6493	33.12	1	YES	NA	YES	5	1	0.898	YES	YES	YES	YES	TRUE
233311	8.2468	9.1	1	NA	NA	YES	1	2	0.935	NA	NA	YES	YES	TRUE
233351	30.2546	27.71	1	YES	NA	YES	5	1	1	YES	NA	YES	YES	TRUE
233372	11.2797	11.92	1	NA	NA	YES	2	1	0.783	YES	YES	YES	NA	TRUE
233425	5.327	7.31	1	NA	NA	YES	1	1	0.882	NA	NA	YES	YES	TRUE
233464	21.0664	21.61	1	NA	NA	YES	1	1	0.82	YES	YES	NA	NA	FALSE
233508	26.9415	27.53	1	YES	NA	YES	1	1	0.935	YES	YES	YES	YES	TRUE
233516	23.4152	25.46	1	YES	NA	YES	1	1	0.836	NA	NA	YES	YES	TRUE
233570	22.5147	21.66	1	NA	NA	YES	2	2	0.741	YES	YES	YES	YES	TRUE
233576	-0.3043	2.53	1	NA	NA	YES	5	1	1	YES	NA	NA	NA	TRUE
233583	27.6862	28.88	1	YES	apple harvest duties	YES	1	1	0.944	YES	YES	YES	NA	TRUE
233913	29.2213	27.33	1	YES	apple harvest duties	NA	1	2	0.93	YES	NA	NA	NA	TRUE
234145	17.3372	17.59	1	YES	apple harvest duties	NA	5	1	1	YES	YES	YES	YES	TRUE
234279	23.6405	24.19	1	YES	NA	YES	1	1	0.784	YES	YES	NA	YES	TRUE
234356	36.6751	31.49	1	YES	NA	YES	2	2	0.717	YES	NA	YES	NA	TRUE
234409	32.2843	31.34	1	YES	NA	NA	1	3	0.892	NA	NA	YES	YES	TRUE
234453	6.743	9.28	1	NA	NA	YES	5	2	0.897	YES	NA	YES	NA	FALSE
234567	15.8961	16.73	1	YES	NA	YES	1	1	0.868	YES	NA	YES	NA	TRUE
234750	25.6984	26.83	1	YES	NA	YES	5	3	0.901	NA	NA	YES	YES	TRUE
234870	21.4132	23.84	1	YES	apple harvest duties	YES	1	1	1	YES	YES	YES	YES	TRUE
235057	9.8261	10.79	1	NA	NA	YES	4	1	0.857	YES	YES	YES	NA	TRUE
235095	10.0443	13.18	1	NA	NA	YES	1	1	0.78	YES	NA	YES	NA	TRUE
235310	3.1351	4.59	1	NA	NA	YES	4	1	0.857	YES	YES	YES	YES	TRUE
235399	25.5621	27.03	1	YES	NA	YES	5	1	1	YES	YES	YES	YES	TRUE
235522	24.0706	24.41	1	NA	apple harvest duties	YES	4	1	0.857	YES	NA	YES	YES	TRUE
235637	2.5574	6.6	1	NA	apple harvest duties	YES	5	2	0.89	YES	NA	YES	NA	FALSE
235746	24.7125	26.68	1	YES	NA	YES	5	2	0.894	NA	NA	YES	NA	TRUE
235787	19.0545	21.23	1	NA	NA	YES	1	1	0.938	YES	YES	YES	YES	TRUE
236022	12.8456	13.19	1	NA	NA	YES	4	1	0.857	YES	YES	YES	YES	TRUE
236047	27.6675	28.44	1	YES	NA	NA	5	1	1	YES	YES	YES	YES	TRUE
236134	33.2858	33.41	1	YES	NA	YES	5	3	0.901	YES	NA	YES	NA	TRUE
236136	10.9666	13.54	1	NA	NA	YES	1	3	0.886	YES	YES	YES	NA	TRUE
236146	18.3505	20.04	1	YES	NA	YES	1	2	0.829	NA	NA	YES	NA	TRUE
236211	18.1998	20.03	1	YES	NA	NA	1	3	0.951	YES	YES	YES	YES	TRUE
236263	14.2476	16.05	1	YES	NA	YES	2	3	0.746	YES	YES	YES	YES	TRUE
236320	-0.0184	2.12	1	NA	NA	YES	5	1	0.873	YES	YES	YES	NA	TRUE
236360	3.8968	7.1	1	NA	NA	NA	1	1	0.78	NA	NA	YES	YES	TRUE
236457	37.8346	36.12	1	YES	NA	YES	5	2	0.901	YES	YES	YES	NA	TRUE
236704	14.1258	16.35	1	NA	NA	YES	5	1	0.889	YES	NA	YES	NA	FALSE
236723	39.3324	33.02	1	YES	NA	YES	1	1	0.938	YES	YES	YES	YES	TRUE
236724	5.5989	6.49	1	NA	NA	YES	1	3	0.902	YES	NA	NA	YES	TRUE
237128	18.1812	20.08	1	YES	NA	NA	1	1	0.933	YES	YES	YES	YES	TRUE
237136	21.4099	23.69	1	NA	NA	YES	1	1	0.707	YES	YES	YES	YES	TRUE
237295	38.0145	33.59	1	YES	NA	YES	4	1	0.857	YES	YES	YES	YES	TRUE
237395	34.784	32.65	1	YES	NA	YES	5	1	1	NA	NA	YES	YES	TRUE
237506	20.8029	20.44	1	NA	NA	YES	2	3	0.744	YES	YES	YES	YES	TRUE
237820	30.6162	26.78	1	YES	NA	NA	5	1	1	YES	YES	YES	YES	TRUE
237829	4.5957	6.87	1	NA	NA	YES	2	1	0.722	YES	YES	NA	YES	TRUE
237896	34.0739	32.3	1	YES	NA	YES	1	2	0.935	YES	YES	YES	NA	TRUE
238474	2.7826	6.14	1	NA	NA	YES	1	3	0.954	YES	YES	YES	YES	TRUE
238539	7.3012	9.83	1	NA	NA	YES	4	1	0.857	YES	NA	YES	NA	TRUE
238640	34.3451	31.74	1	YES	NA	NA	1	3	0.857	YES	YES	YES	NA	TRUE
238719	14.0975	15.73	1	YES	NA	YES	5	1	0.905	YES	NA	YES	NA	TRUE
238863	6.2171	8.21	1	NA	NA	YES	5	1	1	YES	NA	YES	YES	TRUE
238950	32.0634	31.57	1	YES	NA	NA	5	1	1	YES	NA	YES	YES	TRUE
238986	13.8256	16.37	1	NA	NA	YES	4	1	0.857	YES	YES	YES	YES	TRUE
239045	16.399	18.27	1	NA	apple harvest duties	NA	5	1	1	YES	YES	NA	YES	TRUE
239095	21.0067	23.21	1	YES	cherry harvest duties	NA	5	1	1	NA	NA	YES	NA	TRUE
239210	40.1596	34.44	1	YES	NA	YES	1	1	0.83	YES	YES	YES	NA	TRUE
239235	24.2304	25.51	1	YES	NA	YES	5	1	1	NA	NA	YES	YES	TRUE
239267	14.148	15.76	1	YES	NA	YES	1	1	0.954	YES	YES	YES	YES	TRUE
239432	-2.4173	0.11	1	NA	NA	YES	5	1	0.906	YES	YES	YES	YES	TRUE
239479	24.1608	24.29	1	YES	cherry harvest duties	YES	1	1	0.924	YES	YES	YES	YES	TRUE
239512	26.1042	25.73	1	YES	NA	NA	1	1	0.839	YES	YES	YES	NA	TRUE
239517	18.3471	20.9	1	NA	apple harvest duties	YES	5	1	1	YES	NA	YES	NA	TRUE
239519	-1.9713	0.74	1	NA	NA	YES	5	1	1	YES	YES	YES	YES	TRUE
239558	4.5235	7	1	NA	NA	YES	1	3	0.943	YES	YES	YES	YES	TRUE
239635	-0.0567	2.5	1	NA	NA	YES	1	1	0.943	YES	YES	YES	YES	TRUE
239657	10.7902	12.19	1	NA	NA	YES	5	1	1	YES	NA	NA	YES	TRUE
239660	17.4993	19.24	1	NA	NA	YES	5	1	0.863	YES	YES	YES	NA	TRUE
239663	12.8135	16.11	1	NA	NA	YES	2	1	0.787	NA	NA	YES	YES	TRUE
239804	19.8656	18.98	1	NA	NA	YES	5	1	1	YES	YES	YES	YES	FALSE
239914	25.3517	25.54	1	YES	NA	YES	1	1	0.935	YES	YES	YES	YES	TRUE
240246	-4.8698	-1.41	1	NA	NA	NA	4	1	0.857	YES	YES	YES	YES	TRUE
240267	31.1091	32.36	1	YES	NA	YES	5	2	0.905	YES	NA	YES	YES	TRUE
240331	26.9487	28.65	1	YES	NA	YES	1	1	0.889	YES	YES	YES	YES	TRUE
240380	26.0725	23.98	1	YES	NA	YES	1	3	0.94	NA	NA	NA	YES	TRUE
240398	2.1847	4.25	1	NA	NA	YES	5	1	1	YES	YES	YES	YES	TRUE
240495	7.9758	10.6	1	NA	NA	YES	5	1	1	YES	YES	YES	YES	FALSE
240555	13.5543	14.48	1	YES	NA	YES	1	1	0.869	YES	NA	YES	YES	TRUE
240599	22.9193	25.47	1	YES	apple harvest duties	YES	1	3	0.905	YES	NA	YES	NA	TRUE
240613	25.5216	25.17	1	YES	NA	YES	1	2	0.944	YES	YES	YES	YES	TRUE
240671	20.3749	22.97	1	YES	NA	YES	4	1	0.857	YES	YES	YES	NA	FALSE
240680	23.8333	25.82	1	YES	NA	YES	1	1	0.949	YES	NA	YES	NA	TRUE
240961	22.1428	24.7	1	YES	NA	YES	1	2	0.925	YES	YES	YES	NA	TRUE
240991	32.4587	32.56	1	YES	NA	YES	1	1	0.72	NA	NA	YES	NA	TRUE
241007	31.3665	30.75	1	YES	apple harvest duties	YES	5	1	0.901	YES	YES	YES	YES	TRUE
241054	17.7861	17.04	1	NA	NA	YES	5	1	1	YES	NA	YES	YES	TRUE
241134	13.8368	13.93	1	NA	NA	YES	1	1	0.82	YES	YES	NA	YES	TRUE
241341	28.8661	29.7	1	YES	apple harvest duties	YES	2	1	0.714	YES	YES	YES	YES	TRUE
241631	20.6052	20.39	1	YES	NA	YES	1	3	0.943	YES	YES	YES	YES	TRUE
241632	19.71	20.91	1	NA	NA	YES	4	1	0.857	YES	YES	YES	YES	TRUE
241669	39.1205	33.75	1	YES	NA	YES	1	1	0.944	YES	YES	YES	YES	TRUE
241843	32.2922	32.64	1	YES	cherry harvest duties	YES	2	3	0.741	YES	YES	YES	YES	TRUE
241848	27.0014	26.91	1	YES	NA	YES	1	2	0.971	NA	NA	YES	NA	TRUE
242162	37.8346	36.12	1	YES	NA	YES	2	1	0.845	NA	NA	NA	YES	TRUE
242167	12.3069	13.15	1	NA	NA	YES	5	1	1	YES	NA	YES	YES	TRUE
242335	26.0489	25.24	1	YES	NA	YES	1	1	0.943	YES	YES	NA	NA	TRUE
242377	13.9781	15.37	1	NA	NA	NA	5	2	0.89	YES	YES	YES	YES	TRUE
242390	35.6197	35.52	1	YES	NA	YES	1	3	0.954	NA	NA	YES	YES	TRUE
242745	41.0911	36.84	1	YES	NA	YES	5	1	0.866	YES	YES	YES	YES	TRUE
243110	-0.3067	2.52	1	NA	NA	YES	2	3	0.744	YES	YES	YES	NA	TRUE
243171	-0.6232	1.49	1	NA	NA	YES	2	1	0.811	YES	YES	NA	NA	TRUE
243174	18.4577	20.77	1	NA	NA	NA	1	1	0.907	YES	YES	YES	YES	TRUE
243226	29.6547	28.24	1	YES	NA	YES	2	1	0.754	YES	YES	YES	NA	TRUE
243286	16.1012	18.85	1	YES	NA	NA	1	1	0.939	NA	NA	YES	YES	TRUE
243437	19.7942	22.23	1	YES	NA	YES	4	1	0.857	YES	YES	NA	YES	TRUE
243470	5.5361	7.01	1	NA	NA	YES	2	1	0.837	YES	YES	YES	YES	TRUE
243478	20.5468	21.85	1	NA	NA	YES	1	3	0.895	YES	YES	YES	YES	TRUE
243559	39.5851	35.89	1	YES	NA	YES	4	1	0.857	YES	YES	YES	YES	TRUE
243618	17.7052	19.75	1	NA	NA	YES	5	1	0.889	YES	NA	NA	YES	TRUE
243859	15.6778	18.48	1	NA	NA	YES	5	2	0.89	YES	YES	YES	YES	TRUE
243920	40.1807	35.4	1	YES	apple harvest duties	YES	1	1	0.949	YES	NA	YES	NA	TRUE
244079	19.8922	19.5	1	NA	NA	YES	4	1	0.857	YES	YES	YES	YES	TRUE
244141	32.9269	28.42	1	YES	NA	YES	5	2	0.903	YES	YES	YES	YES	TRUE
244143	17.4069	18.3	1	NA	NA	YES	1	1	0.879	NA	NA	NA	YES	TRUE
244217	6.0729	8.24	1	NA	NA	YES	1	1	0.909	YES	YES	YES	NA	TRUE
244345	16.954	18.45	1	NA	NA	NA	1	3	0.902	YES	YES	NA	YES	TRUE
244361	18.7474	19.6	1	YES	NA	NA	5	1	1	NA	NA	NA	YES	TRUE
244416	10.5161	11.31	1	NA	NA	YES	1	3	0.94	YES	NA	YES	NA	FALSE
244419	1.4687	3.74	1	NA	NA	YES	5	1	1	YES	YES	YES	YES	TRUE
244486	8.6076	10.98	1	NA	NA	YES	1	1	0.965	YES	NA	NA	NA	TRUE
244514	34.6154	32.52	1	YES	NA	NA	1	2	0.935	NA	NA	NA	YES	TRUE
244560	27.9744	29.2	1	YES	NA	YES	1	1	0.941	NA	NA	YES	YES	TRUE
244616	39.4516	34.72	1	YES	NA	NA	1	1	0.78	NA	NA	YES	YES	TRUE
244719	4.1626	6.72	1	NA	NA	YES	1	3	0.951	YES	YES	YES	NA	FALSE
245006	28.3233	29.9	1	YES	NA	YES	1	1	0.941	YES	YES	YES	YES	TRUE
245045	13.7409	15.29	1	NA	NA	YES	1	2	0.944	YES	NA	YES	NA	TRUE
245084	27.5278	28.03	1	YES	NA	YES	1	1	0.901	YES	YES	YES	NA	TRUE
245223	0.5349	2.78	1	NA	NA	YES	1	2	0.946	YES	YES	NA	YES	TRUE
245233	-0.2805	1.73	1	NA	NA	YES	5	1	0.886	YES	YES	YES	NA	TRUE
245256	30.2081	30.51	1	YES	NA	YES	4	1	0.857	YES	YES	YES	YES	TRUE
245286	16.6088	17.26	1	NA	NA	NA	1	2	0.937	YES	YES	YES	NA	TRUE
245309	29.9083	28.21	1	YES	NA	NA	5	1	0.89	NA	NA	YES	YES	TRUE
245449	43.519	37.1	1	YES	NA	YES	1	1	0.857	YES	YES	YES	NA	TRUE
245471	21.714	23.71	1	NA	NA	YES	1	3	0.943	YES	YES	YES	YES	TRUE
245538	23.9034	23.8	1	YES	NA	YES	1	3	0.945	YES	YES	YES	NA	TRUE
245631	15.1852	17.11	1	NA	NA	YES	1	1	0.866	YES	YES	YES	YES	FALSE
245637	31.8585	31.31	1	YES	NA	YES	1	3	0.892	NA	NA	YES	NA	TRUE
245855	28.6799	28.78	1	YES	NA	YES	1	2	0.944	YES	NA	YES	NA	FALSE
245954	5.6202	9.57	1	NA	NA	NA	5	1	1	YES	YES	YES	YES	TRUE
245983	-2.522	0.59	1	NA	NA	YES	4	1	0.857	YES	YES	YES	YES	TRUE
246138	25.7193	26.83	1	NA	NA	YES	1	1	0.914	NA	NA	NA	YES	TRUE
246169	24.1997	23.5	1	YES	cherry harvest duties	NA	4	1	0.857	YES	YES	NA	NA	TRUE
246170	31.3668	29.1	1	YES	NA	YES	5	1	1	YES	YES	YES	YES	TRUE
246427	27.0428	25.73	1	YES	NA	NA	5	1	1	YES	YES	NA	YES	TRUE
246480	24.048	22.3	1	NA	NA	YES	1	1	0.93	YES	YES	NA	YES	TRUE
246578	34.2344	34.36	1	YES	NA	YES	5	1	0.894	YES	YES	YES	YES	TRUE
246733	26.6722	26.57	1	YES	NA	YES	1	3	0.901	NA	NA	NA	YES	TRUE
246767	6.9084	10.1	1	NA	NA	YES	1	1	0.949	YES	YES	YES	YES	FALSE
246827	29.0548	29.9	1	NA	NA	YES	1	1	0.726	YES	YES	NA	YES	TRUE
246834	31.128	31.82	1	YES	NA	YES	2	1	0.86	YES	NA	YES	YES	TRUE
247605	18.8105	20.5	1	YES	NA	YES	5	1	1	NA	NA	YES	NA	TRUE
247620	20.6813	22.55	1	YES	NA	YES	2	1	0.703	YES	YES	YES	NA	TRUE
247677	37.4059	30.76	1	YES	NA	YES	4	1	0.857	NA	NA	YES	NA	TRUE
247786	22.4408	22.38	1	YES	NA	YES	1	1	0.845	YES	YES	NA	NA	TRUE
247835	23.491	25.1	1	YES	apple harvest duties	YES	1	1	0.813	YES	YES	YES	YES	TRUE
247878	10.6022	13.65	1	NA	NA	YES	5	1	0.889	YES	YES	YES	YES	TRUE
248094	35.8237	34.84	1	YES	NA	YES	5	1	0.874	YES	NA	YES	NA	TRUE
248108	6.7584	8.48	1	NA	NA	YES	1	1	0.947	YES	YES	YES	NA	FALSE
248269	15.2328	18.13	1	NA	NA	YES	5	1	0.896	YES	YES	YES	YES	FALSE
248354	33.0584	32.31	1	YES	NA	YES	1	3	0.894	YES	NA	NA	YES	TRUE
248721	15.7081	17.65	1	YES	NA	YES	5	1	0.898	NA	NA	YES	YES	TRUE
248923	8.1756	9.59	1	NA	NA	YES	1	1	0.951	YES	NA	YES	YES	TRUE
248964	40.317	33.98	1	YES	NA	YES	2	1	0.878	YES	NA	YES	NA	TRUE
249002	10.3527	11.76	1	NA	NA	YES	1	1	0.954	YES	YES	YES	YES	TRUE
249749	4.7466	6.59	1	NA	NA	NA	1	3	0.943	YES	YES	YES	YES	TRUE
249874	36.8387	32.41	1	YES	NA	YES	1	1	0.937	YES	YES	YES	YES	TRUE
250021	8.3425	9.66	1	NA	NA	YES	1	1	0.943	NA	NA	YES	NA	TRUE
250143	26.7069	26.33	1	YES	NA	YES	1	3	0.943	YES	NA	YES	NA	TRUE
250160	18.7554	18.66	1	YES	NA	YES	4	1	0.857	NA	NA	YES	YES	TRUE
250166	40.4972	35.05	1	YES	NA	YES	5	1	1	YES	YES	YES	NA	TRUE
250191	16.7516	15.64	1	YES	NA	YES	5	2	0.903	YES	NA	YES	YES	TRUE
250206	18.4742	17.49	1	NA	NA	YES	1	2	0.805	YES	YES	YES	YES	TRUE
250280	35.4541	35.16	1	YES	NA	YES	5	1	1	YES	YES	NA	YES	TRUE
250543	28.4748	27.06	1	YES	NA	YES	5	1	1	YES	NA	YES	YES	TRUE
250550	30.9723	31.37	1	YES	apple harvest duties	NA	1	1	0.868	YES	YES	YES	NA	TRUE
250553	29.9107	30.64	1	YES	NA	NA	1	2	0.945	YES	YES	YES	YES	TRUE
250675	30.7124	28.57	1	NA	NA	YES	5	1	1	YES	YES	YES	YES	TRUE
250863	35.4628	34.53	1	YES	NA	YES	1	1	0.875	YES	YES	NA	YES	TRUE
251041	29.0833	30.64	1	YES	NA	YES	1	1	0.941	YES	YES	YES	NA	TRUE
251075	4.6377	6.87	1	NA	NA	YES	1	1	0.784	YES	YES	YES	YES	TRUE
251206	24.5675	25.84	1	YES	cherry harvest duties	YES	4	1	0.857	YES	YES	YES	YES	TRUE
251211	17.4487	19.04	1	NA	apple harvest duties	YES	2	3	0.741	YES	YES	YES	NA	TRUE
251512	22.0409	22.63	1	YES	NA	YES	1	2	0.984	YES	NA	YES	YES	TRUE
251513	34.1931	32.12	1	YES	NA	YES	1	1	0.951	YES	YES	YES	NA	TRUE
251515	25.9095	27.37	1	YES	apple harvest duties	YES	4	1	0.857	YES	NA	NA	YES	TRUE
251779	12.7659	13.26	1	NA	NA	YES	1	1	0.916	YES	YES	YES	YES	TRUE
252721	12.1502	13.58	1	NA	NA	YES	5	1	1	YES	NA	YES	YES	TRUE
253227	16.7791	16.08	1	NA	NA	YES	1	1	0.96	YES	NA	YES	YES	FALSE
253510	30.8663	31.75	1	YES	NA	YES	1	3	0.954	NA	NA	YES	NA	TRUE
253551	8.6125	9.91	1	NA	NA	YES	5	1	0.896	YES	YES	YES	YES	TRUE
253571	9.5414	12.08	1	NA	NA	YES	1	1	0.824	YES	NA	YES	NA	TRUE
253714	31.8293	29.09	1	YES	apple harvest duties	YES	1	1	0.928	YES	YES	YES	YES	TRUE
253815	23.5778	22.36	1	YES	NA	NA	5	1	1	YES	YES	YES	YES	TRUE
254092	34.0412	33.47	1	YES	NA	YES	5	1	0.901	YES	NA	YES	YES	FALSE
254161	33.0677	29.42	1	YES	NA	NA	1	1	0.957	YES	NA	YES	YES	TRUE
254421	22.0847	24.17	1	YES	NA	YES	5	1	0.901	YES	YES	YES	NA	TRUE
254596	2.3111	4.7	1	NA	NA	YES	1	1	0.854	YES	YES	YES	YES	TRUE
254796	30.3405	30.18	1	YES	NA	YES	5	1	0.889	YES	YES	YES	YES	TRUE
254902	34.4266	31.71	1	YES	NA	YES	1	1	0.878	YES	NA	YES	YES	TRUE
254908	17.8272	20.13	1	YES	NA	YES	1	1	0.841	YES	NA	YES	NA	TRUE
255005	22.4144	23.68	1	NA	NA	YES	5	1	0.869	YES	NA	YES	YES	TRUE
255062	24.5691	25.55	1	YES	apple harvest duties	YES	1	1	0.778	YES	YES	YES	YES	TRUE
255094	25.8617	27.49	1	YES	NA	YES	4	1	0.857	YES	YES	YES	YES	TRUE
255117	0.8013	2.94	1	NA	NA	YES	4	1	0.857	NA	NA	YES	NA	TRUE
255217	23.6928	23.28	1	YES	cherry harvest duties	YES	5	1	0.885	YES	YES	NA	YES	TRUE
255382	1.8765	4.33	1	NA	NA	YES	1	3	0.889	NA	NA	NA	YES	TRUE
256278	20.5766	22.83	1	NA	apple harvest duties	YES	1	1	0.84	YES	YES	YES	YES	TRUE
257726	22.3012	24.68	1	YES	NA	YES	1	3	0.934	NA	NA	YES	NA	TRUE
257739	3.6193	5.46	1	NA	NA	YES	5	1	1	YES	YES	YES	YES	TRUE
257747	0.9268	3.58	1	NA	NA	NA	1	1	0.935	NA	NA	YES	NA	TRUE
258314	20.4533	20.69	1	YES	NA	YES	1	1	0.943	YES	YES	NA	NA	TRUE
258758	35.0784	34.16	1	YES	NA	YES	5	1	1	YES	YES	YES	YES	TRUE
259701	16.9761	18.1	1	NA	NA	YES	1	3	0.943	YES	YES	YES	YES	TRUE
260155	28.009	28.6	1	YES	NA	YES	1	1	0.951	YES	YES	YES	NA	FALSE
260168	10.983	11.69	1	NA	NA	YES	1	3	0.943	YES	YES	YES	NA	FALSE
260217	9.1257	10.22	1	NA	NA	YES	1	2	0.939	YES	NA	YES	YES	TRUE
260234	5.4043	7.03	1	NA	NA	YES	5	2	0.891	YES	NA	NA	YES	TRUE
260243	28.2352	26.48	1	YES	NA	YES	1	1	0.941	YES	YES	YES	NA	TRUE
260255	31.2411	31.99	1	YES	NA	YES	4	1	0.857	YES	YES	YES	NA	TRUE
260266	22.5333	24.56	1	YES	apple harvest duties	YES	4	1	0.857	YES	YES	NA	NA	TRUE
260281	27.4308	27.75	1	YES	cherry harvest duties	YES	1	1	0.936	YES	YES	NA	NA	TRUE
260316	12.5332	14.03	1	NA	NA	YES	5	1	0.896	YES	YES	YES	YES	TRUE
260360	28.1267	27.5	1	YES	NA	YES	1	2	0.935	YES	NA	YES	NA	TRUE
260393	28.6017	27.21	1	YES	NA	YES	1	1	0.939	YES	YES	YES	NA	TRUE
260425	29.6911	30.84	1	YES	NA	NA	1	3	0.944	YES	YES	YES	NA	TRUE
260646	6.6205	8.92	1	NA	NA	YES	4	1	0.857	YES	NA	YES	NA	TRUE
260650	11.2154	12.11	1	NA	NA	YES	1	2	0.868	YES	YES	YES	NA	TRUE
260654	4.8981	7.74	1	NA	NA	YES	5	1	1	YES	NA	YES	YES	TRUE
260847	37.3547	35.31	1	YES	NA	NA	2	2	0.768	YES	YES	YES	YES	TRUE
260849	27.8861	26.2	1	YES	NA	YES	4	1	0.857	NA	NA	YES	NA	TRUE
260870	14.9106	15.9	1	YES	NA	YES	1	1	0.949	YES	NA	YES	NA	TRUE
261045	29.6043	30.21	1	YES	NA	YES	1	2	1	YES	YES	YES	NA	TRUE
261053	17.7615	17.62	1	NA	NA	YES	5	1	0.889	YES	YES	NA	YES	FALSE
261069	30.4762	29.11	1	YES	cherry harvest duties	YES	1	1	0.902	YES	NA	YES	NA	TRUE
261070	25.8074	24.38	1	NA	NA	YES	1	1	0.763	YES	YES	YES	YES	TRUE
261143	10.2795	13.41	1	NA	NA	YES	1	1	0.89	YES	NA	YES	YES	TRUE
261171	14.5875	16.04	1	YES	NA	YES	2	1	0.821	YES	NA	NA	YES	TRUE
261198	22.7413	21.85	1	NA	NA	YES	1	3	0.742	YES	YES	YES	YES	TRUE
261203	35.8567	35.25	1	YES	NA	YES	1	1	0.805	YES	YES	NA	NA	TRUE
261219	29.5463	30.21	1	YES	NA	YES	1	3	0.944	YES	YES	YES	NA	TRUE
261222	46.6595	41.92	1	YES	NA	YES	5	1	0.901	YES	YES	YES	YES	TRUE
261229	-4.3227	-1.12	1	NA	NA	YES	5	2	0.895	YES	NA	YES	NA	TRUE
261264	32.4589	31.08	1	YES	NA	YES	1	3	0.94	YES	YES	YES	NA	TRUE
261274	5.6277	7.33	1	NA	NA	YES	1	3	0.943	YES	YES	YES	YES	TRUE
261306	19.6448	19.95	1	NA	NA	YES	5	2	0.89	YES	YES	YES	YES	TRUE
261309	5.0735	6.53	1	NA	NA	YES	2	1	0.721	YES	YES	YES	NA	TRUE
261338	26.8512	27.91	1	YES	NA	YES	5	1	1	YES	YES	YES	NA	TRUE
261380	28.3746	27.85	1	YES	NA	YES	5	2	0.889	YES	YES	YES	YES	TRUE
261541	-1.1388	1.48	1	NA	NA	YES	5	1	0.905	NA	NA	YES	NA	TRUE
261600	26.0623	26.42	1	YES	NA	NA	1	1	0.805	YES	YES	YES	NA	TRUE
261654	14.2703	14.55	1	NA	NA	YES	2	1	0.738	YES	YES	YES	NA	TRUE
261689	11.3789	12.69	1	NA	apple harvest duties	YES	4	1	0.857	YES	NA	YES	NA	TRUE
261712	-2.7148	0.34	1	NA	NA	NA	5	1	0.894	NA	NA	YES	NA	TRUE
261731	31.4797	32.52	1	YES	NA	YES	1	3	0.942	YES	YES	YES	NA	TRUE
261735	35.7009	31.75	1	YES	NA	NA	1	1	0.93	YES	YES	YES	YES	TRUE
261765	13.823	14.7	1	NA	apple harvest duties	YES	1	3	0.944	YES	YES	YES	YES	TRUE
261810	6.4852	8.29	1	NA	NA	YES	2	3	0.741	YES	NA	YES	YES	TRUE
261817	13.6759	15.04	1	YES	NA	YES	1	3	0.896	YES	YES	YES	YES	TRUE
261858	23.6251	25.36	1	YES	NA	YES	5	1	0.889	YES	YES	NA	YES	TRUE
261910	24.766	23.83	1	YES	NA	YES	5	1	1	YES	YES	NA	YES	FALSE
261993	17.8725	17.33	1	NA	NA	YES	1	2	0.754	YES	YES	YES	YES	TRUE
262027	26.764	25.77	1	YES	NA	YES	1	1	0.937	YES	YES	NA	YES	TRUE
262030	10.057	10	1	NA	NA	YES	5	2	0.878	YES	YES	YES	YES	TRUE
262067	19.7673	19.07	1	NA	NA	NA	1	3	0.886	YES	NA	YES	NA	TRUE
262071	3.6121	5.84	1	NA	NA	YES	2	1	0.714	NA	NA	YES	NA	TRUE
262177	19.3084	19.36	1	NA	NA	YES	5	2	0.894	YES	YES	YES	YES	TRUE
262243	-0.9549	1.87	1	NA	NA	YES	1	2	0.937	YES	NA	YES	YES	TRUE
262252	29.3615	30.22	1	YES	NA	YES	1	1	1	YES	NA	YES	YES	TRUE
262258	20.6401	18.68	1	NA	NA	YES	1	1	0.939	YES	NA	YES	YES	FALSE
262288	13.5449	15.27	1	YES	NA	YES	4	1	0.857	YES	NA	YES	YES	TRUE
262306	23.8384	25.85	1	YES	NA	YES	4	1	0.857	YES	YES	YES	NA	TRUE
262337	6.1639	7.7	1	NA	NA	YES	5	1	1	YES	YES	YES	YES	TRUE
262352	18.4779	20.96	1	NA	apple harvest duties	YES	1	3	0.897	YES	YES	NA	YES	TRUE
262362	17.3839	16.42	1	NA	NA	NA	1	1	0.937	YES	YES	YES	YES	TRUE
262389	44.673	40.46	1	YES	NA	YES	1	1	0.933	YES	NA	YES	NA	TRUE
262464	15.3164	18.13	1	NA	NA	YES	4	1	0.857	YES	YES	NA	YES	FALSE
262654	31.3918	31.37	1	YES	NA	YES	5	2	0.901	YES	YES	YES	NA	TRUE
262656	26.0271	27.26	1	YES	NA	YES	1	1	0.881	YES	NA	YES	NA	TRUE
262657	43.165	36.52	1	YES	apple harvest duties	YES	1	3	0.954	YES	YES	YES	YES	TRUE
262659	-2.3152	0.55	1	NA	NA	YES	1	3	0.954	YES	YES	YES	YES	TRUE
263708	11.2719	11.65	1	NA	NA	YES	5	1	1	NA	NA	NA	YES	TRUE
263912	32.4745	33.18	1	YES	NA	YES	1	1	0.847	YES	YES	YES	NA	TRUE
263924	15.582	18.04	1	NA	NA	NA	1	2	0.902	YES	YES	YES	NA	TRUE
264161	8.7907	9.52	1	NA	NA	YES	1	1	0.918	YES	NA	YES	NA	TRUE
264165	19.8947	21.42	1	YES	NA	YES	1	2	0.937	NA	NA	YES	NA	TRUE
265201	29.7087	27.67	1	YES	NA	YES	5	1	1	YES	YES	YES	YES	TRUE
265202	26.9504	24.5	1	YES	NA	YES	1	3	0.911	YES	NA	YES	NA	TRUE
265204	10.5996	12.22	1	NA	NA	YES	1	3	0.949	YES	NA	YES	NA	TRUE
265718	23.3144	22.16	1	YES	NA	YES	1	1	0.933	YES	NA	YES	YES	TRUE
265788	0.7746	3.78	1	NA	NA	NA	1	3	0.894	YES	NA	YES	NA	TRUE
266021	39.2566	33.48	1	YES	cherry harvest duties	YES	5	1	0.898	NA	NA	NA	NA	TRUE
266430	40.1183	37.88	1	YES	NA	YES	1	1	0.805	YES	YES	YES	YES	TRUE
266830	22.5798	23.39	1	NA	apple harvest duties	YES	1	3	0.951	YES	NA	NA	YES	TRUE
266850	14.922	14.86	1	NA	NA	YES	1	1	0.933	NA	NA	YES	NA	TRUE
266985	30.5936	29.86	1	YES	NA	YES	1	3	0.902	YES	YES	NA	YES	TRUE
267302	7.0995	9.66	1	NA	NA	YES	5	2	0.894	YES	NA	YES	YES	TRUE
267842	17.1589	19.65	1	NA	NA	YES	5	1	0.89	YES	YES	YES	YES	TRUE
268077	34.9067	33.09	1	YES	NA	YES	1	3	0.934	YES	YES	YES	NA	TRUE
268132	15.2084	15.51	1	YES	cherry harvest duties	YES	2	1	0.742	YES	YES	YES	YES	TRUE
268203	38.811	35.94	1	YES	NA	YES	2	1	0.824	YES	YES	YES	NA	TRUE
268213	37.5882	34.82	1	YES	NA	YES	1	3	0.929	YES	NA	YES	YES	TRUE
268292	5.9373	7.8	1	NA	NA	YES	1	1	0.939	YES	YES	YES	NA	FALSE
268296	14.5892	17.95	1	NA	NA	YES	1	1	0.946	YES	NA	YES	NA	TRUE
268382	29.7472	26.5	1	YES	NA	NA	5	1	0.896	YES	NA	YES	NA	TRUE
268405	30.1433	29.54	1	YES	NA	YES	1	3	0.892	YES	YES	YES	YES	TRUE
268422	13.3114	16.56	1	YES	apple harvest duties	NA	1	2	0.926	YES	YES	YES	YES	TRUE
268442	2.8341	6.08	1	NA	NA	NA	5	2	0.881	YES	NA	YES	YES	TRUE
268447	34.5584	30.24	1	YES	NA	NA	5	1	0.901	YES	YES	YES	YES	TRUE
268448	40.0633	36.78	1	YES	NA	YES	5	1	1	YES	YES	YES	YES	TRUE
268464	22.3922	22.93	1	NA	apple harvest duties	YES	1	1	0.92	YES	YES	YES	YES	TRUE
268525	30.4973	30.97	1	YES	NA	YES	1	2	0.941	YES	YES	YES	NA	TRUE
268555	29.538	30.13	1	YES	NA	YES	1	3	0.934	YES	NA	YES	NA	TRUE
268592	3.7962	5.56	1	NA	NA	YES	1	1	0.732	YES	NA	YES	YES	TRUE
268650	23.4094	24.27	1	YES	NA	NA	1	2	0.935	YES	YES	YES	YES	TRUE
268757	30.5509	26.84	1	YES	NA	YES	1	1	0.865	YES	NA	YES	YES	TRUE
268789	36.4134	35.72	1	YES	NA	YES	1	1	0.941	YES	YES	YES	YES	TRUE
268822	19.4372	21.05	1	YES	NA	NA	1	1	0.931	YES	YES	YES	NA	TRUE
268887	16.3898	16.09	1	NA	NA	YES	1	2	0.935	YES	NA	NA	NA	TRUE
268908	30.5946	28.06	1	YES	NA	YES	1	1	0.862	YES	YES	YES	YES	TRUE
268922	10.2549	11.91	1	NA	NA	YES	1	1	0.937	YES	YES	YES	YES	FALSE
268943	-0.1385	2.24	1	NA	NA	YES	5	1	1	NA	NA	YES	YES	TRUE
269062	29.4863	29.17	1	YES	NA	YES	1	2	0.963	YES	YES	YES	YES	TRUE
269113	34.6146	32.83	1	YES	NA	YES	1	1	0.938	YES	NA	YES	YES	TRUE
269123	36.7534	35.4	1	YES	NA	YES	2	1	0.86	YES	NA	YES	NA	TRUE
269133	23.1484	24.29	1	YES	NA	YES	1	2	0.929	YES	YES	YES	NA	FALSE
269195	-0.4649	1.86	1	NA	NA	YES	5	1	1	YES	YES	NA	NA	TRUE
269202	7.1154	8.26	1	NA	NA	YES	1	3	0.928	YES	YES	YES	YES	TRUE
269212	16.2508	17.52	1	YES	NA	YES	1	3	0.951	NA	NA	YES	NA	TRUE
269221	14.3298	15.37	1	NA	NA	YES	1	1	0.941	YES	YES	YES	YES	TRUE
269291	14.3039	15.39	1	NA	NA	YES	1	1	0.924	YES	YES	YES	YES	TRUE
269331	21.4617	23.71	1	YES	NA	YES	1	1	0.832	YES	YES	NA	NA	TRUE
269338	8.2702	10.77	1	NA	NA	YES	1	3	0.824	YES	YES	YES	YES	TRUE
269379	16.6431	17.77	1	NA	NA	YES	1	2	0.935	YES	NA	YES	NA	TRUE
269383	9.0565	9.81	1	NA	NA	YES	5	1	1	YES	YES	YES	NA	TRUE
269398	11.3572	13.08	1	NA	NA	YES	5	2	0.903	YES	NA	YES	YES	FALSE
269411	32.0751	29.8	1	YES	NA	YES	1	1	0.763	NA	NA	YES	YES	TRUE
269413	20.5016	19.34	1	YES	NA	YES	1	1	0.949	YES	NA	YES	YES	TRUE
269581	5.7678	8.42	1	NA	NA	YES	1	1	0.867	YES	YES	YES	YES	TRUE
269583	21.547	22.33	1	YES	NA	YES	1	1	0.863	YES	YES	YES	YES	TRUE
269600	27.4572	27.59	1	YES	NA	NA	1	1	0.78	NA	NA	YES	NA	TRUE
269604	33.4151	30.91	1	YES	NA	NA	5	1	0.889	YES	YES	YES	YES	TRUE
269697	13.3699	16.43	1	NA	apple harvest duties	YES	1	1	0.938	YES	YES	YES	YES	TRUE
269723	27.7042	28.53	1	YES	NA	YES	4	1	0.857	YES	YES	YES	YES	TRUE
270045	4.6624	6.58	1	NA	NA	YES	5	3	0.901	YES	YES	YES	YES	TRUE
270125	6.8351	8	1	NA	NA	NA	5	2	0.89	YES	YES	YES	NA	TRUE
270138	16.7441	17.02	1	NA	NA	YES	1	1	0.977	YES	YES	YES	YES	TRUE
270157	25.0733	26.46	1	YES	NA	YES	1	3	0.956	NA	NA	YES	NA	TRUE
270400	41.9388	36.6	1	YES	NA	YES	1	1	0.949	YES	YES	YES	YES	TRUE
270594	36.0479	32.15	1	YES	NA	YES	1	1	0.951	YES	NA	YES	YES	TRUE
271160	22.2777	24.39	1	YES	peach/pear harvest duties	YES	4	1	0.857	YES	YES	NA	NA	TRUE
271585	28.6095	29.76	1	YES	NA	YES	1	3	0.867	YES	YES	NA	YES	TRUE
271826	32.216	29.47	1	YES	NA	NA	1	1	0.87	YES	NA	YES	NA	TRUE
271851	33.4185	33.24	1	YES	NA	YES	1	3	0.928	YES	YES	YES	NA	TRUE
272264	0.9565	3.46	1	NA	NA	YES	1	1	0.914	YES	NA	YES	YES	TRUE
272271	24.863	26.99	1	YES	NA	YES	5	1	1	YES	YES	YES	NA	TRUE
272272	36.9942	35.37	1	YES	NA	YES	4	1	0.857	YES	YES	YES	YES	TRUE
272323	37.1268	33.23	1	YES	NA	YES	2	2	0.839	YES	YES	YES	YES	TRUE
272346	34.6522	34.11	1	YES	NA	YES	1	2	0.976	YES	NA	YES	YES	TRUE
272403	12.1791	12.78	1	NA	NA	YES	1	1	0.805	YES	NA	YES	YES	TRUE
272599	-11.5989	-7.34	1	NA	NA	YES	1	2	0.805	YES	YES	YES	NA	TRUE
272690	35.2301	34.83	1	YES	NA	YES	1	1	0.946	NA	NA	YES	NA	TRUE
272707	26.288	27.72	1	YES	apple harvest duties	YES	1	2	0.971	YES	YES	YES	YES	TRUE
272858	18.3566	17.79	1	YES	NA	YES	1	1	0.928	YES	NA	YES	YES	TRUE
273021	5.085	7.05	1	NA	apple harvest duties	YES	5	1	0.9	YES	NA	YES	NA	TRUE
273351	3.3263	5.18	1	NA	NA	NA	1	1	0.949	YES	NA	YES	NA	TRUE
273640	17.8391	19.04	1	NA	apple harvest duties	YES	5	1	1	YES	YES	YES	NA	TRUE
273669	29.9847	31.27	1	YES	NA	YES	1	1	0.931	YES	NA	YES	YES	TRUE
273834	14.2674	16.47	1	NA	apple harvest duties	YES	1	1	0.946	YES	NA	NA	NA	TRUE
274004	17.0158	18.73	1	YES	NA	YES	1	3	0.889	NA	NA	YES	NA	TRUE
274054	18.2507	19.55	1	NA	NA	YES	1	3	0.896	YES	YES	YES	NA	TRUE
274376	36.1592	31.81	1	YES	NA	YES	1	2	0.805	YES	NA	YES	YES	TRUE
274470	33.4095	32.01	1	YES	NA	YES	1	1	0.72	YES	YES	YES	YES	TRUE
274478	28.0312	29.57	1	YES	NA	YES	5	1	0.901	NA	NA	YES	NA	TRUE
275013	12.2831	13.28	1	NA	NA	YES	1	1	0.932	YES	YES	YES	YES	TRUE
275259	37.8144	36.47	1	YES	NA	YES	5	1	1	YES	NA	YES	NA	TRUE
275277	18.0593	19.67	1	YES	NA	YES	4	1	0.857	YES	NA	YES	NA	TRUE
275346	13.6145	13.91	1	NA	NA	YES	1	1	1	YES	YES	NA	YES	TRUE
275442	41.7206	36.96	1	YES	NA	YES	4	1	0.857	YES	YES	YES	YES	TRUE
275466	21.3675	21.13	1	YES	NA	NA	4	1	0.857	YES	YES	YES	YES	TRUE
275524	21.5943	21.85	1	NA	NA	YES	1	3	0.94	YES	YES	YES	YES	TRUE
275574	21.2304	23.59	1	YES	NA	YES	5	1	0.89	YES	NA	NA	YES	TRUE
275638	13.4529	14.17	1	NA	NA	YES	4	1	0.857	YES	YES	YES	YES	TRUE
275749	32.0521	28.75	1	YES	apple harvest duties	YES	5	1	1	YES	NA	YES	NA	TRUE
275928	-4.2767	-1.18	1	NA	NA	YES	1	2	0.977	YES	YES	YES	YES	TRUE
275934	34.0744	33.27	1	YES	NA	YES	1	1	0.805	YES	NA	YES	YES	TRUE
275942	26.1966	27.07	1	YES	NA	YES	5	1	0.89	YES	NA	YES	YES	TRUE
276167	17.5325	17.87	1	NA	NA	YES	1	1	0.944	YES	YES	YES	YES	TRUE
276183	37.1271	32.41	1	YES	NA	YES	4	1	0.857	NA	NA	NA	YES	TRUE
276187	26.6401	24.5	1	YES	NA	YES	1	3	0.911	YES	YES	YES	YES	TRUE
276555	22.2775	23.01	1	YES	NA	YES	1	1	0.949	YES	YES	NA	NA	TRUE
277025	17.3547	19.35	1	YES	apple harvest duties	YES	5	1	0.907	YES	YES	YES	NA	TRUE
277147	21.8162	20.01	1	YES	NA	YES	5	1	0.89	YES	YES	YES	YES	TRUE
277194	20.9702	20.63	1	NA	NA	YES	2	1	0.762	YES	YES	NA	YES	TRUE
277476	2.7123	5.41	1	NA	NA	NA	2	2	0.837	YES	NA	YES	YES	TRUE
277502	15.0731	17.12	1	NA	NA	YES	5	3	0.89	YES	YES	NA	YES	TRUE
277550	9.9333	10.49	1	YES	NA	YES	1	1	0.849	YES	YES	YES	YES	TRUE
277625	7.1407	10.51	1	NA	NA	YES	1	3	0.894	YES	YES	YES	YES	TRUE
277873	29.7131	30.97	1	YES	NA	YES	2	1	0.756	YES	YES	YES	YES	TRUE
277882	15.7306	18.15	1	NA	NA	YES	1	3	0.902	YES	YES	NA	YES	TRUE
277937	15.6486	18.39	1	NA	NA	YES	1	1	0.902	YES	NA	YES	YES	TRUE
277961	32.4408	30.93	1	YES	NA	YES	1	3	0.954	YES	YES	YES	NA	TRUE
277966	12.173	13.09	1	NA	NA	YES	5	1	0.889	YES	YES	YES	NA	TRUE
277974	1.4135	4.1	1	NA	NA	YES	1	2	0.878	YES	NA	YES	NA	TRUE
278010	27.4699	24.27	1	YES	NA	NA	4	1	0.857	NA	NA	NA	YES	TRUE
278047	26.7282	26.88	1	YES	NA	NA	1	1	0.865	YES	NA	NA	YES	TRUE
278053	32.7047	30.16	1	YES	NA	YES	1	1	0.77	YES	NA	YES	YES	TRUE
278153	18.357	19.78	1	YES	NA	NA	1	1	0.932	YES	YES	YES	YES	TRUE
278156	13.1439	15.31	1	NA	NA	YES	1	3	0.943	YES	YES	YES	YES	TRUE
278269	39.1504	35.8	1	YES	cherry harvest duties	NA	1	1	0.938	YES	YES	YES	YES	TRUE
278278	25.6954	27.16	1	NA	NA	NA	5	1	1	YES	NA	YES	NA	TRUE
278366	12.6109	12.74	1	NA	NA	YES	5	1	0.898	YES	YES	YES	YES	TRUE
278418	36.5063	33.22	1	YES	NA	YES	1	2	0.884	NA	NA	YES	NA	TRUE
278495	-4.6592	-1.36	1	NA	NA	YES	1	3	0.943	NA	NA	YES	NA	TRUE
278571	23.2238	24.4	1	YES	NA	YES	1	1	0.949	YES	YES	YES	YES	TRUE
278755	5.7862	7.59	1	NA	NA	YES	1	1	0.949	YES	NA	YES	NA	TRUE
278800	13.2061	12.72	1	NA	NA	YES	5	1	0.893	YES	YES	YES	YES	FALSE
278801	12.1236	14.14	1	NA	apple harvest duties	NA	1	1	0.864	YES	YES	NA	YES	TRUE
278813	25.4028	24.33	1	YES	NA	YES	5	1	1	YES	NA	YES	NA	TRUE
278875	8.5122	10.02	1	NA	NA	YES	4	1	0.857	YES	YES	YES	YES	TRUE
279004	15.1578	15.43	1	NA	NA	NA	1	3	0.937	NA	NA	NA	YES	TRUE
279022	16.197	18.51	1	NA	NA	YES	1	2	0.93	YES	NA	YES	YES	TRUE
279034	24.0066	24.72	1	YES	NA	YES	1	1	0.839	YES	YES	YES	YES	TRUE
279113	28.6417	30.07	1	YES	NA	YES	1	2	0.957	YES	YES	YES	YES	TRUE
279583	25.4522	26.75	1	YES	peach/pear harvest duties	YES	1	2	0.946	NA	NA	YES	YES	TRUE
279644	23.9353	21.56	1	YES	NA	NA	1	1	0.954	NA	NA	YES	NA	TRUE
279652	41.2828	39.47	1	YES	NA	NA	5	1	1	YES	YES	YES	NA	TRUE
279656	11.9636	12.5	1	NA	NA	YES	1	1	0.951	YES	NA	YES	YES	TRUE
279665	35.4016	33.81	1	YES	NA	YES	1	1	0.925	YES	YES	YES	NA	TRUE
279673	13.1232	13.83	1	NA	NA	YES	1	3	0.954	YES	YES	YES	YES	TRUE
279813	-1.957	0.97	1	NA	NA	NA	5	2	0.897	NA	NA	YES	NA	TRUE
279815	26.3858	26.14	1	YES	cherry harvest duties	NA	5	1	1	YES	YES	NA	NA	TRUE
279915	21.0137	22.76	1	YES	NA	YES	5	1	1	YES	YES	YES	NA	TRUE
280275	-2.8968	-0.16	1	NA	NA	YES	5	2	0.89	YES	NA	YES	NA	TRUE
280277	41.0993	38.31	1	YES	NA	YES	1	2	0.939	NA	NA	YES	NA	TRUE
280282	28.5338	29.26	1	YES	NA	YES	1	1	0.834	YES	YES	YES	YES	TRUE
280329	27.5408	28.45	1	YES	NA	YES	1	3	0.954	YES	NA	YES	YES	TRUE
280349	20.8174	23.07	1	YES	NA	NA	1	1	0.918	YES	NA	YES	NA	TRUE
280370	6.4163	8.55	1	NA	NA	YES	1	1	0.944	YES	NA	YES	YES	TRUE
280424	1.6236	3.42	1	NA	NA	YES	1	1	0.951	NA	NA	YES	NA	TRUE
280606	1.3294	3.66	1	NA	NA	YES	1	3	0.89	YES	NA	YES	NA	TRUE
280690	21.2063	23.48	1	YES	NA	NA	1	1	0.837	NA	NA	YES	NA	TRUE
281052	12.6601	12.03	1	NA	NA	YES	4	1	0.857	NA	NA	NA	YES	TRUE
281152	23.7146	25.62	1	YES	apple harvest duties	NA	1	1	0.935	NA	NA	YES	YES	TRUE
281222	5.7634	7.71	1	NA	NA	YES	1	1	0.725	YES	NA	YES	YES	TRUE
281284	1.6025	4.06	1	NA	NA	YES	1	1	0.931	YES	NA	YES	NA	TRUE
281521	22.454	21.15	1	YES	NA	YES	1	2	0.94	YES	NA	YES	NA	TRUE
281565	-4.4199	-1.31	1	NA	NA	YES	5	2	0.908	YES	NA	YES	NA	TRUE
282108	21.9138	22.77	1	NA	NA	YES	1	1	0.94	YES	YES	YES	YES	TRUE
282396	34.4646	32.48	1	YES	NA	YES	4	1	0.857	NA	NA	YES	YES	TRUE
282501	11.9054	14.86	1	NA	NA	NA	5	2	0.898	YES	YES	YES	NA	TRUE
282980	24.7785	22.34	1	YES	NA	YES	2	3	0.715	YES	YES	YES	YES	TRUE
283132	13.0177	15.93	1	NA	NA	YES	1	2	0.929	YES	NA	YES	YES	TRUE
283185	17.7939	19.12	1	YES	NA	NA	2	1	0.771	YES	YES	NA	YES	TRUE
283272	5.6761	8.83	1	NA	NA	YES	1	3	0.81	NA	NA	YES	NA	TRUE
283849	38.8726	34.55	1	YES	NA	YES	1	2	0.874	NA	NA	YES	NA	TRUE
283906	8.7517	11.04	1	NA	NA	YES	5	1	1	YES	NA	YES	YES	TRUE
283991	5.3699	6.76	1	NA	NA	NA	1	1	0.797	YES	NA	NA	YES	TRUE
284595	36.5227	35.16	1	YES	NA	YES	2	2	0.825	YES	YES	YES	YES	TRUE
284637	9.276	9.89	1	NA	NA	YES	1	1	0.932	YES	YES	YES	NA	TRUE
284662	5.9286	8.05	1	NA	NA	YES	1	1	0.948	YES	YES	YES	YES	TRUE
284668	27.1137	27.18	1	NA	NA	YES	1	3	0.929	YES	YES	YES	YES	TRUE
284723	20.5984	22.46	1	NA	NA	YES	1	1	0.959	YES	YES	YES	NA	TRUE
284726	17.0123	18.09	1	NA	apple harvest duties	YES	4	1	0.857	NA	NA	YES	YES	TRUE
284732	33.9099	32.91	1	YES	NA	YES	1	2	0.878	YES	YES	YES	YES	TRUE
284766	5.9832	7.31	1	NA	NA	YES	1	1	0.789	YES	NA	YES	NA	FALSE
284838	25.5443	25.85	1	YES	NA	YES	2	3	0.746	YES	NA	YES	YES	TRUE
285472	12.5123	13.95	1	YES	NA	YES	1	2	0.932	YES	YES	YES	YES	TRUE
285578	20.1285	20.56	1	YES	NA	YES	2	1	0.746	YES	YES	YES	YES	TRUE
286006	-1.4897	1.66	1	NA	NA	YES	1	3	0.906	YES	YES	YES	YES	TRUE
286067	39.7365	37.84	1	YES	NA	YES	1	3	0.895	YES	YES	YES	NA	TRUE
286118	1.9014	4.21	1	NA	NA	NA	5	1	1	YES	NA	YES	YES	TRUE
286142	23.97	25.58	1	YES	NA	NA	1	1	0.805	YES	YES	NA	NA	TRUE
286236	28.6607	29.12	1	YES	NA	NA	5	1	1	YES	NA	YES	NA	TRUE
287217	34.1212	29.12	1	YES	NA	YES	2	1	0.709	NA	NA	NA	YES	TRUE
287245	12.2115	12.7	1	NA	NA	YES	1	1	0.88	YES	YES	YES	NA	TRUE
287284	3.1955	5.46	1	NA	NA	YES	1	1	0.945	YES	NA	YES	NA	TRUE
287323	38.7189	33.11	1	YES	apple harvest duties	YES	4	1	0.857	YES	YES	YES	NA	TRUE
287661	16.8716	18.01	1	NA	NA	YES	1	1	0.822	YES	NA	NA	YES	TRUE
287674	22.541	21.6	1	YES	NA	YES	5	1	1	YES	YES	YES	YES	TRUE
287684	14.4928	17.62	1	YES	apple harvest duties	NA	5	1	1	YES	YES	NA	YES	TRUE
287709	26.0016	26.27	1	NA	apple harvest duties	YES	5	1	0.893	YES	YES	NA	NA	TRUE
287850	30.9819	31.53	1	YES	NA	YES	1	1	0.971	YES	YES	NA	YES	TRUE
287889	29.0313	27.48	1	YES	NA	YES	1	1	0.945	NA	NA	NA	YES	TRUE
288781	33.083	31.39	1	YES	NA	YES	1	3	0.946	NA	NA	YES	NA	TRUE
288903	32.759	31.77	1	YES	NA	YES	1	1	0.841	YES	YES	YES	YES	TRUE
288916	8.9084	9.84	1	NA	NA	NA	5	1	1	YES	NA	YES	YES	TRUE
288965	16.7348	18.7	1	NA	NA	YES	5	2	0.901	YES	NA	YES	NA	TRUE
290020	18.0017	17.57	1	NA	NA	YES	1	2	0.919	YES	NA	YES	NA	TRUE
290815	24.6863	26.8	1	YES	NA	YES	5	1	0.89	NA	NA	YES	YES	TRUE
290933	19.833	19.57	1	YES	NA	YES	5	2	0.9	YES	YES	YES	NA	TRUE
291586	2.8705	5.45	1	NA	NA	YES	5	1	1	YES	YES	YES	NA	TRUE
291617	13.1493	12.93	1	NA	NA	YES	1	1	0.947	YES	NA	YES	NA	TRUE
291649	22.8162	24.11	1	YES	NA	YES	1	1	0.823	YES	YES	YES	YES	TRUE
291869	29.6996	29.31	1	YES	NA	YES	5	1	1	YES	YES	YES	NA	TRUE
292017	13.7434	16.27	1	NA	NA	YES	1	3	0.836	YES	YES	YES	YES	TRUE
292244	10.2667	11.11	1	NA	NA	YES	5	1	0.894	YES	YES	YES	YES	TRUE
292323	25.6148	27.19	1	YES	NA	YES	4	1	0.857	NA	NA	YES	NA	TRUE
292778	33.9122	33.06	1	YES	NA	YES	2	1	0.837	NA	NA	YES	YES	TRUE
292801	10.1715	13.17	1	NA	NA	YES	1	1	0.754	YES	YES	NA	NA	TRUE
293420	0.2114	2.67	1	NA	NA	YES	2	1	0.7	YES	YES	YES	YES	TRUE
293502	11.7642	12.43	1	NA	NA	YES	1	1	0.949	YES	YES	YES	YES	FALSE
293689	19.8176	21.63	1	NA	apple harvest duties	NA	5	1	1	YES	YES	YES	NA	TRUE
293704	39.6827	35.34	1	YES	NA	YES	1	3	0.944	YES	YES	YES	YES	TRUE
294101	27.368	27.07	1	NA	NA	YES	1	2	0.935	NA	NA	YES	NA	TRUE
294180	30.79	30.07	1	YES	NA	NA	5	1	0.901	YES	NA	YES	NA	TRUE
294237	14.5041	17.59	1	NA	NA	YES	1	2	0.942	YES	YES	NA	YES	TRUE
294669	22.9999	22.03	1	NA	NA	YES	5	2	0.896	YES	YES	YES	YES	TRUE
295601	19.1062	18.07	1	YES	NA	YES	1	3	0.944	YES	YES	YES	YES	TRUE
295940	37.9897	35.12	1	YES	NA	YES	5	1	1	YES	YES	YES	NA	TRUE
295960	36.4006	35.16	1	YES	NA	YES	5	1	1	YES	YES	YES	YES	TRUE
297156	27.5937	27.28	1	YES	NA	YES	2	3	0.741	YES	YES	YES	NA	TRUE
297734	33.8822	29.51	1	YES	NA	YES	5	1	0.896	NA	NA	YES	NA	TRUE
297747	8.8199	8.95	1	NA	NA	NA	5	2	0.889	YES	NA	YES	YES	TRUE
297757	20.9878	20.92	1	NA	NA	YES	5	1	0.889	YES	NA	NA	YES	TRUE
297759	27.6772	28.15	1	YES	NA	NA	4	1	0.857	YES	YES	NA	NA	TRUE
297777	34.0522	32.82	1	YES	cherry harvest duties	YES	1	1	0.941	YES	YES	YES	NA	TRUE
297784	18.4619	20.95	1	YES	NA	NA	5	1	1	YES	NA	YES	NA	TRUE
297854	24.1258	24.91	1	YES	NA	YES	2	1	0.75	YES	YES	YES	YES	FALSE
298313	23.8344	25.63	1	NA	NA	YES	1	1	0.957	NA	NA	YES	YES	TRUE
298928	23.09	22.49	1	NA	NA	YES	1	1	0.943	NA	NA	YES	YES	TRUE
298934	24.3501	24.53	1	NA	NA	YES	1	1	0.772	YES	NA	YES	YES	TRUE
299029	35.101	31.35	1	YES	NA	YES	1	1	0.949	YES	YES	NA	NA	TRUE
299047	22.0632	23.79	1	YES	NA	YES	1	2	0.759	YES	YES	NA	YES	TRUE
299225	33.6789	33.58	1	YES	NA	YES	5	2	0.889	YES	NA	YES	YES	TRUE
299619	2.705	5.43	1	NA	apple harvest duties	YES	1	1	0.927	YES	YES	NA	NA	TRUE
299641	27.5869	28.84	1	YES	NA	YES	1	1	0.88	YES	YES	YES	NA	TRUE
299700	6.5896	8.15	1	NA	NA	YES	1	1	0.949	YES	YES	YES	YES	TRUE
300125	21.4047	22.67	1	NA	NA	YES	1	1	0.879	YES	YES	YES	YES	TRUE
300126	17.3949	16.11	1	NA	NA	YES	5	2	0.889	YES	YES	YES	NA	TRUE
300140	19.6263	22.07	1	YES	NA	YES	5	1	1	YES	NA	YES	YES	TRUE
300141	23.1908	22.67	1	YES	NA	YES	1	1	0.941	NA	NA	NA	NA	TRUE
300142	16.3222	18	1	NA	apple harvest duties	YES	1	1	0.937	YES	YES	YES	YES	TRUE
300196	9.8659	11.58	1	NA	NA	YES	1	1	0.941	YES	NA	YES	YES	TRUE
300210	40.4827	33.39	1	YES	NA	YES	1	1	0.901	YES	YES	YES	YES	TRUE
300319	19.1947	20.33	1	NA	NA	YES	1	1	0.935	YES	NA	YES	YES	TRUE
300814	12.602	14.95	1	NA	NA	YES	5	1	0.901	YES	NA	YES	YES	TRUE
300833	17.4423	18.87	1	NA	NA	YES	1	1	0.844	YES	NA	YES	NA	TRUE
300848	24.2791	23.73	1	YES	cherry harvest duties	NA	1	1	0.951	YES	NA	NA	NA	TRUE
300862	28.6242	30.09	1	YES	NA	YES	1	1	0.947	YES	NA	YES	NA	TRUE
300869	23.3501	25.07	1	YES	NA	YES	5	2	0.901	NA	NA	NA	NA	TRUE
300954	31.1053	30.16	1	YES	apple harvest duties	YES	2	1	0.873	YES	YES	YES	NA	TRUE
301151	11.5435	12.81	1	NA	NA	NA	1	1	0.939	NA	NA	YES	YES	TRUE
301296	6.1582	7.42	1	NA	NA	YES	1	1	0.943	YES	NA	NA	NA	TRUE
302172	25.4492	26.41	1	YES	NA	YES	1	1	0.933	YES	YES	NA	NA	TRUE
302612	29.2455	29.91	1	YES	cherry harvest duties	NA	1	1	0.949	YES	YES	YES	YES	TRUE
303064	16.606	16.77	1	NA	NA	YES	1	1	0.823	YES	NA	YES	YES	TRUE
303085	25.8412	22.8	1	YES	NA	YES	1	1	0.932	YES	YES	YES	NA	TRUE
303100	21.7657	22.59	1	YES	NA	YES	1	3	0.701	YES	NA	YES	NA	TRUE
303800	2.5222	4.53	1	NA	NA	NA	1	1	0.951	YES	NA	YES	NA	FALSE
305156	5.2727	7.31	1	NA	NA	YES	4	1	0.857	YES	NA	YES	NA	TRUE
305411	9.5952	10.75	1	NA	NA	YES	1	1	0.94	YES	NA	YES	YES	TRUE
306341	1.511	4.82	1	NA	NA	YES	2	1	0.734	NA	NA	NA	NA	TRUE
306618	24.4233	24.09	1	YES	NA	NA	5	2	0.89	NA	NA	YES	NA	TRUE
307195	27.5864	27.57	1	YES	NA	YES	1	1	0.898	YES	YES	YES	NA	TRUE
308016	39.1589	36.61	1	YES	NA	YES	4	1	0.857	NA	NA	YES	YES	TRUE
309520	8.895	10.99	1	NA	NA	YES	5	1	1	YES	NA	NA	NA	TRUE
309681	28.3998	28.25	1	YES	NA	YES	1	3	0.94	YES	YES	NA	YES	TRUE
309914	19.9116	20.95	1	YES	NA	YES	5	1	0.898	YES	YES	YES	NA	TRUE
309917	24.434	22.88	1	NA	NA	YES	2	1	0.749	YES	YES	YES	YES	TRUE
309924	35.9286	35.11	1	YES	NA	YES	1	1	0.954	YES	YES	YES	NA	TRUE
311713	30.0389	31.23	1	YES	NA	YES	2	3	0.744	YES	YES	YES	YES	FALSE
312133	8.4074	9.66	1	NA	NA	YES	2	1	0.75	YES	YES	NA	YES	TRUE
312680	23.716	24.75	1	YES	NA	NA	1	1	0.863	YES	YES	YES	NA	TRUE
314055	10.8414	11.64	1	NA	NA	YES	1	1	0.928	YES	YES	YES	YES	TRUE
314667	8.6128	10.46	1	NA	NA	YES	1	2	0.869	YES	NA	YES	NA	TRUE
315339	7.8541	9.86	1	NA	NA	YES	2	1	0.733	YES	YES	YES	YES	TRUE
316272	39.0584	34.4	1	YES	NA	YES	1	2	0.898	NA	NA	YES	YES	TRUE
316387	34.467	31.81	1	YES	NA	YES	4	1	0.857	YES	NA	YES	YES	TRUE
316906	42.858	39.78	1	YES	NA	YES	1	1	0.937	YES	YES	NA	NA	TRUE
316919	31.8138	31.62	1	YES	NA	YES	1	2	0.949	YES	NA	YES	NA	TRUE
317687	21.0592	20.75	1	YES	NA	YES	2	1	0.777	YES	YES	YES	YES	TRUE
317943	19.8191	20.99	1	NA	NA	YES	2	1	0.806	YES	YES	NA	NA	FALSE
318122	34.9743	31.21	1	YES	NA	YES	1	1	0.938	YES	YES	YES	NA	TRUE
318887	19.6441	20.11	1	YES	NA	YES	4	1	0.857	YES	NA	YES	NA	TRUE
318895	18.3411	19.43	1	NA	NA	YES	2	1	0.829	NA	NA	YES	YES	TRUE
319036	24.9112	25.03	1	YES	NA	YES	1	3	0.824	YES	YES	YES	YES	TRUE
320171	14.1445	16.6	1	YES	NA	YES	1	2	0.93	YES	YES	YES	NA	TRUE
320174	13.7782	14.66	1	NA	NA	YES	1	1	0.784	YES	NA	YES	YES	TRUE
320363	17.1798	16.93	1	YES	NA	YES	4	1	0.857	YES	NA	YES	NA	TRUE
321240	25.4671	26.19	1	YES	cherry harvest duties	YES	1	1	0.937	YES	YES	NA	YES	TRUE
322708	24.92	23.37	1	NA	NA	YES	1	2	0.967	YES	YES	YES	YES	TRUE
322889	26.5582	28.45	1	YES	NA	YES	2	1	0.925	YES	YES	YES	NA	TRUE
323533	3.2762	7.2	1	NA	NA	YES	1	1	0.932	NA	NA	YES	NA	TRUE
323636	29.1314	30.4	1	YES	NA	YES	1	1	0.951	YES	NA	YES	YES	TRUE
323882	8.3135	10.29	1	NA	NA	YES	5	2	0.888	YES	NA	YES	YES	TRUE
324029	28.3071	28.63	1	YES	apple harvest duties	NA	1	1	0.76	YES	YES	YES	YES	TRUE
324676	30.4941	26.68	1	YES	NA	YES	1	1	0.933	YES	YES	YES	NA	TRUE
325356	29.3213	29.04	1	YES	NA	YES	1	3	0.847	YES	YES	NA	YES	TRUE
325881	15.4822	16.54	1	NA	NA	YES	1	1	0.893	YES	YES	NA	YES	TRUE
327252	25.307	25.73	1	YES	cherry harvest duties	YES	5	1	0.897	YES	YES	YES	YES	TRUE
327307	4.242	6.28	1	NA	NA	YES	2	1	0.742	YES	NA	YES	NA	TRUE
327864	30.5346	29.02	1	YES	NA	YES	1	3	0.954	YES	YES	NA	YES	TRUE
328458	40.946	35.86	1	YES	NA	YES	1	1	0.862	YES	YES	NA	YES	TRUE
329388	28.889	29.74	1	YES	peach/pear harvest duties	YES	1	3	0.951	YES	YES	NA	YES	TRUE
330739	30.2397	30.82	1	YES	NA	YES	1	1	0.817	YES	YES	NA	YES	TRUE
330796	29.8897	30.12	1	YES	cherry harvest duties	YES	1	1	0.9	YES	YES	YES	YES	TRUE
330897	32.9081	28.98	1	YES	NA	NA	5	1	1	YES	YES	YES	NA	TRUE
331790	12.5025	13.99	1	NA	NA	YES	1	3	0.938	YES	NA	YES	YES	TRUE
331910	10.2866	11.84	1	NA	NA	YES	1	1	0.947	YES	YES	YES	YES	TRUE
331976	33.8337	31.65	1	YES	cherry harvest duties	YES	1	1	0.961	YES	YES	YES	YES	TRUE
332454	11.4153	12.84	1	NA	NA	YES	2	2	0.843	YES	NA	YES	NA	TRUE
332706	11.381	13.29	1	NA	NA	YES	1	1	0.886	YES	YES	YES	YES	TRUE
333572	38.5059	33.72	1	YES	NA	YES	1	1	0.901	YES	NA	YES	YES	TRUE
333738	14.3858	15.39	1	NA	NA	YES	5	1	1	YES	YES	YES	YES	TRUE
333814	6.8636	8.5	1	NA	NA	YES	5	1	0.901	NA	NA	YES	NA	TRUE
334283	3.7751	6.17	1	NA	NA	YES	1	1	0.918	YES	YES	YES	YES	TRUE
335456	20.1305	22.05	1	YES	peach/pear harvest duties	NA	1	1	0.922	YES	YES	YES	NA	TRUE
335806	-0.2657	3.97	1	NA	NA	YES	5	1	1	NA	NA	YES	YES	TRUE
336333	14.8911	17.91	1	NA	NA	NA	5	1	0.89	YES	YES	YES	YES	TRUE
336483	14.9665	16.48	1	NA	NA	YES	1	1	0.839	YES	NA	YES	NA	TRUE
337546	26.2731	28.17	1	YES	NA	YES	5	1	0.901	YES	NA	YES	NA	TRUE
337993	33.6876	31.74	1	YES	NA	NA	5	1	1	NA	NA	YES	NA	TRUE
338219	23.0833	23.14	1	YES	NA	YES	5	1	1	YES	NA	YES	YES	TRUE
339372	28.719	29.79	1	YES	NA	NA	1	1	0.819	YES	YES	YES	YES	TRUE
340010	9.8721	10.83	1	NA	NA	YES	1	1	0.957	YES	NA	YES	NA	TRUE
340454	7.9459	9.4	1	NA	NA	YES	1	1	0.948	YES	YES	YES	YES	TRUE
340608	27.9663	26.28	1	NA	NA	YES	5	3	0.901	YES	NA	YES	NA	TRUE
340614	35.1705	33.41	1	YES	NA	NA	5	1	1	YES	YES	YES	YES	TRUE
340616	40.835	37.81	1	YES	NA	YES	1	1	0.746	NA	NA	YES	NA	TRUE
341058	34.4921	30.94	1	YES	NA	YES	5	1	0.89	YES	YES	YES	YES	TRUE
341083	1.714	3.66	1	NA	NA	YES	5	1	0.883	YES	YES	YES	YES	TRUE
341759	28.8659	27.55	1	YES	NA	YES	1	1	0.944	NA	NA	YES	YES	TRUE
341804	-0.4685	2.19	1	NA	NA	NA	5	1	0.89	YES	YES	YES	NA	TRUE
342817	10.5616	12.76	1	NA	NA	YES	2	3	0.744	YES	YES	YES	NA	TRUE
342876	17.099	18.15	1	NA	apple harvest duties	YES	1	1	0.949	YES	YES	YES	YES	TRUE
342884	38.396	36.09	1	YES	cherry harvest duties	YES	5	1	0.894	YES	YES	YES	YES	TRUE
342886	20.0111	22.5	1	YES	NA	YES	5	1	1	NA	NA	YES	NA	TRUE
342889	10.1704	11.84	1	NA	NA	YES	1	3	0.963	YES	YES	YES	YES	TRUE
342895	19.9879	22.05	1	YES	NA	NA	1	3	0.906	YES	YES	YES	YES	TRUE
342901	30.489	31.09	1	YES	NA	YES	1	1	0.949	YES	YES	YES	YES	TRUE
343487	22.0686	21.94	1	YES	cherry harvest duties	YES	4	1	0.857	YES	YES	YES	NA	TRUE
343493	5.0426	7.54	1	NA	NA	YES	5	1	0.905	YES	NA	YES	NA	TRUE
343755	17.6334	18.47	1	NA	NA	YES	5	1	1	YES	NA	YES	YES	TRUE
343913	22.1949	21.7	1	YES	NA	YES	1	1	0.951	YES	NA	YES	YES	TRUE
343988	2.9747	5.54	1	NA	NA	YES	1	1	0.936	YES	NA	YES	NA	TRUE
344495	33.0698	30.44	1	YES	NA	NA	1	1	0.831	YES	NA	YES	NA	TRUE
345073	17.8791	19.44	1	NA	NA	YES	5	1	1	YES	YES	YES	YES	TRUE
345076	32.1057	29.95	1	YES	NA	YES	5	1	1	YES	NA	YES	YES	TRUE
345090	29.6779	28.82	1	YES	NA	NA	5	1	0.901	YES	NA	YES	NA	TRUE
345103	9.7642	10.73	1	NA	NA	YES	1	2	0.935	YES	YES	YES	YES	TRUE
345248	21.3943	21.78	1	YES	NA	YES	5	1	1	YES	YES	YES	NA	TRUE
345316	25.9002	24	1	YES	NA	YES	1	2	0.946	YES	YES	YES	YES	TRUE
345358	32.0954	29.2	1	YES	cherry harvest duties	YES	1	1	0.929	YES	YES	NA	YES	TRUE
345359	26.9696	23.81	1	YES	NA	YES	5	1	1	YES	YES	YES	YES	TRUE
345360	8.8937	9.85	1	NA	NA	YES	1	2	0.91	YES	NA	YES	YES	FALSE
345367	20.6206	20.76	1	YES	NA	YES	1	1	0.971	YES	YES	YES	NA	TRUE
345415	0.2617	2.96	1	NA	NA	YES	1	1	0.902	YES	NA	YES	YES	TRUE
345485	22.8137	25.25	1	YES	apple harvest duties	YES	5	1	1	YES	YES	YES	YES	TRUE
345525	26.8128	26.62	1	YES	NA	YES	4	1	0.857	NA	NA	NA	YES	TRUE
345539	21.4442	21.43	1	YES	NA	YES	2	1	0.844	NA	NA	YES	YES	TRUE
345546	39.3071	37.4	1	YES	NA	YES	1	1	0.951	YES	YES	NA	YES	TRUE
345566	27.159	29.05	1	YES	NA	YES	1	1	0.813	YES	YES	YES	NA	TRUE
345578	35.411	33.5	1	YES	NA	YES	1	3	0.954	YES	NA	YES	NA	TRUE
345622	12.6266	12.73	1	NA	NA	YES	5	1	0.899	YES	YES	NA	YES	TRUE
345667	8.0435	9.16	1	NA	NA	YES	5	1	0.894	YES	YES	YES	YES	TRUE
345824	23.7932	24.5	1	YES	NA	NA	1	1	0.932	NA	NA	NA	NA	TRUE
345885	15.384	16.61	1	NA	NA	YES	4	1	0.857	YES	NA	YES	YES	TRUE
346108	4.7273	6.49	1	NA	NA	YES	5	1	1	YES	NA	NA	NA	TRUE
346114	30.6308	27.72	1	YES	NA	YES	5	2	0.9	YES	YES	NA	NA	TRUE
346160	-0.81	1.83	1	NA	NA	YES	1	3	0.896	YES	YES	YES	YES	TRUE
346165	30.2039	31.12	1	YES	NA	YES	1	1	0.85	YES	YES	YES	YES	TRUE
346202	3.1281	4.52	1	NA	NA	YES	2	1	0.732	NA	NA	YES	NA	TRUE
346423	-1.4654	1.41	1	NA	NA	YES	4	1	0.857	YES	YES	YES	NA	TRUE
346436	32.6594	31.68	1	YES	NA	YES	2	1	0.861	YES	YES	YES	YES	TRUE
346447	18.9012	18.46	1	NA	NA	YES	5	1	0.89	NA	NA	YES	NA	TRUE
346458	28.8446	26.93	1	YES	NA	YES	4	1	0.857	YES	NA	YES	NA	TRUE
346533	23.3428	21.67	1	YES	NA	YES	1	2	0.935	YES	YES	YES	YES	TRUE
346577	7.5794	9.22	1	NA	NA	YES	1	1	0.918	YES	YES	YES	YES	TRUE
346612	3.4976	5.81	1	NA	NA	YES	5	2	0.889	NA	NA	YES	YES	TRUE
346752	33.6517	29.81	1	YES	NA	YES	5	2	0.891	NA	NA	YES	YES	TRUE
346826	-1.4531	1.14	1	NA	NA	YES	5	2	0.885	YES	YES	YES	YES	TRUE
346863	32.9538	31.92	1	YES	cherry harvest duties	YES	1	2	0.958	YES	YES	NA	YES	TRUE
346866	6.3617	8.15	1	NA	NA	YES	1	2	0.927	NA	NA	YES	NA	TRUE
346914	29.4355	27.13	1	YES	NA	NA	1	1	0.933	YES	YES	YES	NA	TRUE
346982	32.4473	31.82	1	YES	NA	YES	1	2	0.938	YES	YES	YES	NA	FALSE
346987	21.6317	21.54	1	NA	NA	YES	1	2	0.938	YES	YES	YES	NA	TRUE
347069	28.4025	26.86	1	YES	cherry harvest duties	NA	1	3	0.928	YES	YES	YES	NA	TRUE
347162	11.6387	13.95	1	NA	NA	NA	5	2	0.889	YES	YES	YES	YES	TRUE
347206	37.1274	33.91	1	YES	cherry harvest duties	YES	5	2	0.901	YES	YES	YES	NA	TRUE
347220	3.4804	6.54	1	NA	NA	YES	1	1	0.944	YES	YES	YES	NA	TRUE
347237	43.5809	36.85	1	YES	NA	YES	5	1	0.901	YES	YES	YES	YES	TRUE
347242	7.909	9.72	1	NA	NA	NA	5	1	0.89	YES	YES	NA	YES	TRUE
347258	28.3528	26.54	1	YES	NA	YES	1	2	0.878	YES	YES	YES	NA	TRUE
347305	36.3697	35.37	1	YES	cherry harvest duties	YES	1	1	0.843	YES	YES	YES	NA	TRUE
347316	17.7806	17.37	1	NA	NA	YES	5	1	1	YES	YES	YES	NA	TRUE
347489	20.67	21.22	1	NA	NA	YES	5	2	0.889	YES	NA	YES	NA	TRUE
347530	2.7836	4.38	1	NA	NA	NA	1	1	0.935	NA	NA	NA	NA	TRUE
347545	7.4176	9.77	1	NA	NA	YES	1	2	0.868	YES	NA	YES	YES	TRUE
347558	37.535	35.55	1	YES	cherry harvest duties	YES	5	1	1	YES	YES	NA	NA	TRUE
347605	18.1069	19.55	1	YES	NA	YES	1	2	0.943	YES	NA	YES	NA	TRUE
347606	24.8881	26.05	1	YES	NA	YES	1	1	0.949	YES	NA	NA	YES	TRUE
347613	5.89	7.36	1	NA	NA	YES	1	3	0.943	YES	YES	NA	YES	TRUE
347614	38.6476	36.44	1	YES	NA	YES	5	1	1	NA	NA	YES	YES	TRUE
347619	28.4999	29.04	1	YES	NA	YES	1	2	0.93	YES	YES	YES	YES	TRUE
347625	27.3608	26.56	1	YES	apple harvest duties	YES	1	1	0.931	YES	YES	NA	NA	TRUE
347842	40.2928	37.7	1	YES	NA	YES	1	1	0.949	YES	YES	YES	YES	TRUE
347871	35.7825	34.01	1	YES	NA	YES	5	2	0.885	NA	NA	YES	YES	TRUE
347928	20.9097	19.47	1	NA	NA	YES	1	1	0.836	NA	NA	YES	NA	TRUE
348138	14.5411	15.32	1	NA	NA	YES	5	1	0.901	YES	YES	YES	YES	TRUE
348222	3.4507	5.57	1	NA	NA	YES	1	1	0.949	YES	YES	YES	NA	TRUE
348259	30.329	29.88	1	YES	NA	YES	5	1	1	YES	YES	YES	YES	TRUE
348464	31.367	31.59	1	YES	NA	YES	5	1	0.89	YES	YES	YES	NA	TRUE
348514	12.3435	13.48	1	NA	NA	YES	1	1	0.885	NA	NA	YES	YES	TRUE
348547	13.8984	13.03	1	NA	NA	YES	1	3	0.949	YES	YES	NA	NA	TRUE
348562	39.7429	35.22	1	YES	NA	YES	5	1	0.894	YES	YES	YES	YES	TRUE
348736	21.2964	23.47	1	YES	NA	NA	5	2	0.901	YES	YES	YES	NA	TRUE
348749	15.9177	16.27	1	NA	NA	YES	1	1	0.845	YES	YES	YES	NA	TRUE
349124	36.3049	34.51	1	YES	NA	YES	5	1	1	YES	YES	YES	YES	TRUE
350228	21.5764	23.72	1	YES	NA	NA	1	1	0.971	YES	NA	YES	YES	TRUE
350239	15.8283	17.05	1	NA	NA	YES	5	2	0.889	YES	YES	YES	NA	TRUE
350256	13.5037	15.72	1	NA	apple harvest duties	YES	1	3	0.905	YES	NA	YES	NA	TRUE
350267	20.4078	20.38	1	NA	NA	YES	5	1	0.869	NA	NA	YES	NA	TRUE
350270	38.7634	35.51	1	YES	NA	YES	1	1	0.94	YES	YES	NA	YES	TRUE
350281	34.311	30.11	1	YES	NA	YES	4	1	0.857	NA	NA	NA	YES	TRUE
350283	9.5689	10.29	1	NA	NA	YES	5	1	0.887	YES	YES	YES	NA	TRUE
350284	36.6456	33.61	1	YES	cherry harvest duties	YES	1	1	0.925	YES	YES	YES	YES	TRUE
350286	25.9982	23.85	1	YES	NA	YES	5	1	0.894	YES	YES	YES	YES	TRUE
350306	47.5799	41.54	1	YES	cherry harvest duties	NA	1	1	0.79	YES	YES	YES	NA	TRUE
350311	29.6123	30.24	1	YES	NA	YES	1	2	0.949	YES	NA	YES	NA	TRUE
350321	30.5349	31.55	1	YES	apple harvest duties	YES	1	3	0.886	YES	YES	YES	YES	TRUE
350326	27.4868	29.11	1	YES	NA	YES	1	1	0.938	NA	NA	YES	NA	TRUE
350327	5.1621	6.55	1	NA	NA	YES	1	1	0.957	YES	YES	NA	YES	TRUE
350332	29.6551	28.33	1	YES	NA	YES	1	3	0.943	YES	YES	YES	YES	TRUE
350631	19.7584	22.16	1	NA	NA	YES	1	2	0.949	YES	YES	YES	NA	TRUE
350642	31.0679	27.89	1	YES	NA	YES	5	1	1	NA	NA	YES	NA	TRUE
350819	23.4696	24.96	1	YES	NA	YES	5	1	1	YES	YES	NA	NA	TRUE
350898	22.5422	21.69	1	YES	NA	YES	1	1	0.854	YES	YES	YES	YES	TRUE
350936	34.3644	31.73	1	YES	NA	YES	5	1	0.89	YES	YES	YES	YES	TRUE
351272	21.5288	19.41	1	YES	NA	YES	2	2	0.82	NA	NA	YES	NA	TRUE
351503	-0.3092	2.51	1	NA	NA	YES	1	2	0.939	YES	NA	YES	NA	TRUE
352183	27.9931	24.89	1	YES	NA	NA	1	1	1	YES	YES	YES	NA	TRUE
352744	23.4564	25.67	1	YES	NA	YES	5	1	0.89	NA	NA	YES	YES	TRUE
352768	23.012	24.06	1	YES	NA	YES	1	3	0.951	YES	YES	YES	NA	TRUE
352775	30.3934	28.06	1	YES	NA	YES	2	1	0.77	YES	YES	YES	YES	TRUE
352778	15.5442	15.49	1	NA	NA	YES	1	3	0.954	YES	NA	YES	YES	TRUE
352791	27.6487	25.66	1	YES	NA	NA	5	1	0.901	YES	YES	YES	YES	TRUE
352811	12.4639	13.86	1	NA	NA	NA	5	2	0.886	YES	NA	NA	NA	TRUE
352813	26.2339	25.48	1	YES	NA	YES	1	1	0.846	YES	NA	YES	NA	TRUE
352847	20.1262	22.13	1	YES	apple harvest duties	YES	5	2	0.9	YES	YES	YES	YES	TRUE
352876	17.4141	16.6	1	YES	NA	YES	1	1	0.949	NA	NA	YES	NA	TRUE
352905	7.645	9.18	1	NA	NA	NA	1	1	0.957	YES	YES	YES	NA	TRUE
352909	24.2678	25.8	1	YES	NA	NA	1	2	0.933	YES	YES	YES	YES	TRUE
352912	29.5437	30.15	1	YES	NA	YES	1	1	0.889	YES	YES	YES	YES	TRUE
352922	21.5056	21.32	1	YES	cherry harvest duties	NA	5	1	0.9	YES	YES	YES	YES	TRUE
352957	29.5195	30.38	1	YES	NA	NA	1	2	0.93	YES	NA	YES	YES	TRUE
352969	18.5796	20.78	1	YES	NA	YES	1	1	0.848	NA	NA	YES	NA	TRUE
352982	8.4	10.14	1	NA	NA	YES	5	1	1	YES	NA	NA	YES	FALSE
353062	19.528	22.03	1	YES	NA	YES	1	1	0.718	YES	NA	YES	NA	TRUE
353124	21.023	21.96	1	NA	NA	YES	5	1	0.89	YES	YES	YES	NA	TRUE
353133	35.8994	32.83	1	YES	NA	YES	5	1	0.896	YES	YES	YES	NA	TRUE
353156	35.0868	34.37	1	YES	apple harvest duties	YES	5	1	1	YES	YES	YES	YES	TRUE
353190	16.3277	18.65	1	YES	NA	YES	5	1	1	YES	YES	YES	YES	TRUE
353199	23.1644	25.06	1	YES	apple harvest duties	YES	2	1	0.836	YES	YES	YES	YES	TRUE
353291	36.6437	35.72	1	YES	NA	YES	1	3	0.897	YES	YES	YES	YES	TRUE
353313	47.5973	38.41	1	YES	NA	YES	1	1	0.823	YES	YES	YES	NA	FALSE
353450	39.2137	36.5	1	YES	NA	YES	1	1	0.949	NA	NA	YES	YES	TRUE
353612	28.6197	29.78	1	YES	NA	YES	1	3	0.867	YES	YES	YES	YES	TRUE
353630	12.5268	13.99	1	NA	NA	YES	5	1	0.885	YES	NA	NA	YES	TRUE
353633	2.1913	4.36	1	NA	NA	YES	1	2	0.939	YES	YES	YES	NA	TRUE
353688	25.5345	27.69	1	YES	NA	YES	4	1	0.857	YES	YES	YES	YES	TRUE
353692	24.6317	23.79	1	YES	NA	YES	1	1	0.944	NA	NA	NA	YES	TRUE
353727	25.2492	26.45	1	YES	NA	YES	1	3	0.954	NA	NA	YES	YES	TRUE
353775	1.1487	3.31	1	NA	NA	NA	5	2	0.894	YES	NA	YES	NA	TRUE
353789	11.9693	13.88	1	NA	NA	YES	1	3	0.892	NA	NA	YES	YES	TRUE
353804	22.8601	24.07	1	NA	NA	YES	1	1	0.805	YES	NA	NA	YES	TRUE
353899	13.5648	16.18	1	NA	NA	YES	5	3	0.903	YES	YES	YES	NA	TRUE
353935	3.4919	5.14	1	NA	NA	YES	5	1	1	YES	YES	YES	YES	TRUE
353954	20.113	20.53	1	NA	NA	YES	1	1	1	YES	YES	NA	NA	TRUE
353964	25.7313	25.2	1	YES	NA	YES	5	3	0.901	YES	NA	NA	NA	TRUE
354135	18.3648	17.57	1	YES	NA	NA	5	1	0.9	YES	YES	YES	NA	TRUE
354235	14.4721	17.56	1	NA	NA	YES	4	1	0.857	YES	YES	NA	NA	TRUE
354240	7.1525	9.19	1	NA	NA	YES	1	1	0.951	YES	NA	NA	NA	TRUE
354263	38.9844	37.65	1	YES	NA	YES	1	2	0.875	YES	YES	YES	NA	TRUE
354267	15.0221	17.41	1	NA	NA	YES	5	1	0.901	YES	NA	YES	NA	TRUE
354297	14.3892	15.09	1	NA	NA	YES	1	3	0.943	YES	YES	YES	YES	TRUE
354310	20.3614	19.48	1	NA	NA	YES	5	1	0.9	YES	YES	YES	NA	TRUE
354354	19.9689	22.54	1	YES	apple harvest duties	YES	1	3	0.956	YES	YES	YES	NA	TRUE
354396	20.6114	21.74	1	YES	NA	YES	5	1	0.887	YES	YES	YES	YES	TRUE
354397	11.2935	13.55	1	NA	NA	YES	1	2	0.935	YES	YES	NA	YES	TRUE
354399	18.4069	20.63	1	YES	NA	NA	4	1	0.857	NA	NA	YES	YES	TRUE
354405	18.611	20.36	1	NA	apple harvest duties	NA	1	2	0.873	YES	YES	YES	YES	TRUE
354427	35.8556	33.46	1	YES	NA	NA	4	1	0.857	YES	YES	NA	YES	TRUE
354457	26.3983	26.98	1	YES	NA	NA	5	1	1	YES	NA	YES	NA	TRUE
354461	10.8407	13.6	1	NA	NA	YES	1	3	0.944	YES	NA	YES	NA	TRUE
354518	16.9647	17.56	1	NA	NA	YES	1	1	0.911	YES	NA	YES	YES	TRUE
354564	33.135	31.96	1	YES	NA	YES	1	2	0.943	YES	YES	YES	YES	TRUE
354671	22.9118	23.76	1	YES	apple harvest duties	YES	5	2	0.894	YES	YES	YES	YES	TRUE
354717	33.6368	33.45	1	YES	NA	YES	1	1	0.877	YES	YES	NA	YES	TRUE
354985	24.4798	25.53	1	YES	NA	YES	1	1	0.937	YES	YES	YES	YES	TRUE
355031	2.0419	5.98	1	NA	NA	YES	1	1	0.937	YES	YES	YES	YES	TRUE
355149	36.9318	33.57	1	YES	NA	NA	4	1	0.857	NA	NA	YES	NA	TRUE
355241	18.3937	20.33	1	YES	NA	NA	5	1	0.89	YES	YES	YES	NA	TRUE
355869	24.4834	25.61	1	YES	apple harvest duties	YES	1	1	0.726	YES	YES	YES	YES	TRUE
355994	32.731	32.2	1	YES	apple harvest duties	YES	5	1	1	YES	YES	NA	YES	TRUE
356134	29.4236	29.79	1	YES	NA	YES	1	1	0.76	YES	YES	YES	YES	TRUE
356173	20.2128	22.55	1	NA	NA	YES	1	3	0.886	YES	YES	YES	YES	TRUE
356291	31.3006	28.62	1	YES	NA	NA	1	1	0.949	YES	YES	YES	YES	TRUE
356337	5.8998	7.45	1	NA	NA	YES	4	1	0.857	YES	YES	YES	YES	TRUE
356349	26.4854	26.29	1	YES	NA	NA	1	1	0.926	YES	NA	YES	YES	TRUE
356389	25.9989	25.85	1	YES	NA	YES	1	3	0.943	YES	YES	YES	NA	TRUE
356487	35.6157	35.55	1	YES	NA	YES	1	1	0.959	YES	YES	YES	YES	TRUE
356675	7.5931	9.44	1	NA	NA	YES	1	1	0.908	YES	YES	YES	YES	TRUE
356690	40.6809	34.56	1	YES	NA	YES	1	1	0.971	YES	YES	YES	YES	TRUE
356699	17.0572	19.23	1	NA	NA	YES	1	1	0.754	YES	YES	YES	NA	TRUE
356766	24.3045	26.15	1	YES	NA	YES	1	2	0.932	NA	NA	NA	NA	TRUE
356773	22.6447	23.98	1	YES	NA	YES	5	1	1	YES	NA	YES	NA	TRUE
356994	13.5903	13.87	1	NA	NA	YES	1	1	0.944	NA	NA	YES	YES	FALSE
356997	20.3119	19.02	1	NA	NA	YES	1	1	0.951	YES	NA	YES	YES	FALSE
357163	19.656	20.56	1	YES	NA	YES	5	1	0.901	YES	NA	YES	YES	TRUE
357242	7.1764	10.46	1	NA	NA	YES	1	1	0.78	YES	NA	YES	NA	TRUE
357515	36.2665	35.17	1	YES	NA	YES	1	1	0.967	YES	YES	YES	NA	FALSE
357861	35.101	33.71	1	YES	NA	YES	4	1	0.857	YES	YES	YES	YES	TRUE
357982	27.1538	28.45	1	YES	NA	YES	5	1	0.894	NA	NA	YES	YES	TRUE
357983	22.8852	24.52	1	YES	apple harvest duties	YES	5	1	1	YES	YES	YES	NA	TRUE
358356	25.9597	27.37	1	YES	apple harvest duties	YES	5	2	0.901	YES	YES	YES	YES	TRUE
358938	30.8809	28.92	1	YES	NA	NA	1	2	0.961	YES	YES	YES	YES	TRUE
359438	1.6837	4.24	1	NA	NA	YES	5	1	0.889	YES	YES	YES	YES	TRUE
359443	17.9389	18.73	1	NA	NA	NA	5	1	0.896	YES	NA	YES	NA	TRUE
359499	0.9397	2.98	1	NA	NA	YES	1	2	0.937	YES	YES	YES	NA	TRUE
359546	21.8568	21.05	1	NA	NA	NA	1	1	0.896	NA	NA	YES	YES	TRUE
360203	33.2108	29.87	1	YES	NA	YES	5	1	0.894	NA	NA	YES	YES	TRUE
360236	29.8239	29.4	1	YES	NA	YES	1	2	0.949	YES	YES	YES	NA	TRUE
360287	27.0962	26.78	1	YES	apple harvest duties	NA	1	1	0.839	YES	YES	YES	NA	TRUE
360309	34.8368	33.01	1	YES	NA	YES	2	1	0.957	NA	NA	YES	YES	TRUE
360381	14.1993	16.73	1	YES	NA	YES	1	1	0.877	YES	YES	YES	YES	TRUE
360593	16.2217	16.48	1	NA	NA	YES	1	1	0.727	NA	NA	NA	YES	TRUE
361292	19.6174	21.73	1	YES	NA	YES	1	3	0.867	YES	YES	YES	YES	TRUE
361557	19.2138	19.9	1	YES	NA	NA	1	2	1	NA	NA	YES	YES	TRUE
361646	20.1262	22.13	1	YES	NA	YES	5	1	0.9	YES	YES	YES	YES	TRUE
361686	29.57	28.25	1	NA	NA	YES	2	3	0.746	YES	YES	YES	YES	TRUE
361705	17.175	18.99	1	NA	NA	NA	5	1	0.896	YES	YES	YES	YES	TRUE
361801	27.9224	29.15	1	YES	NA	YES	1	1	0.967	YES	YES	YES	NA	TRUE
362020	17.7696	20.73	1	NA	apple harvest duties	YES	5	1	0.896	YES	NA	YES	YES	TRUE
362061	16.6281	18.63	1	NA	apple harvest duties	YES	1	3	0.701	YES	YES	YES	YES	TRUE
362154	13.3683	15.19	1	NA	NA	YES	1	3	0.824	YES	YES	YES	NA	TRUE
362176	11.6768	14.28	1	NA	NA	NA	5	2	0.905	YES	NA	NA	YES	TRUE
362252	28.2719	27.16	1	YES	NA	YES	1	1	0.902	YES	YES	YES	YES	TRUE
362253	41.5477	35.51	1	YES	cherry harvest duties	YES	1	2	0.933	YES	YES	YES	NA	TRUE
362265	32.2403	32.27	1	YES	NA	YES	1	1	0.754	YES	YES	YES	YES	TRUE
362282	0.7956	3.63	1	NA	NA	YES	1	3	0.902	YES	YES	YES	NA	TRUE
362371	22.6202	22.14	1	NA	NA	YES	5	1	0.893	NA	NA	YES	NA	TRUE
362473	32.3759	32.36	1	YES	NA	YES	1	2	0.951	YES	YES	YES	NA	TRUE
362601	2.4917	4.17	1	NA	NA	NA	5	1	0.896	YES	YES	YES	YES	TRUE
362618	27.8296	26.64	1	YES	NA	YES	1	1	0.78	YES	YES	YES	NA	TRUE
362633	-1.8805	1.3	1	NA	NA	YES	1	3	0.886	YES	YES	YES	YES	TRUE
362644	6.0591	8.23	1	NA	NA	NA	5	2	0.901	YES	YES	YES	NA	TRUE
362645	-7.5603	-3.62	1	NA	NA	NA	1	1	0.939	YES	NA	NA	NA	FALSE
362646	5.365	7.82	1	NA	NA	YES	1	1	0.78	YES	NA	YES	YES	TRUE
362725	24.351	26.17	1	YES	NA	YES	1	1	0.918	YES	YES	YES	NA	TRUE
362727	29.1854	29.49	1	YES	NA	YES	4	1	0.857	YES	YES	NA	YES	TRUE
362730	31.5595	31.54	1	YES	NA	YES	1	1	0.954	YES	YES	YES	NA	TRUE
362745	19.2338	19.18	1	YES	NA	YES	5	1	0.901	YES	YES	YES	YES	TRUE
362770	13.4877	13.24	1	NA	NA	YES	1	1	0.931	NA	NA	YES	YES	FALSE
362907	12.5356	14.07	1	NA	NA	YES	1	2	0.94	YES	YES	YES	YES	TRUE
362973	19.3931	18.83	1	YES	NA	YES	1	3	0.956	YES	YES	YES	NA	TRUE
363026	23.7335	23.66	1	YES	NA	NA	1	1	0.943	YES	NA	YES	YES	TRUE
363104	34.4836	31.21	1	YES	NA	YES	5	1	0.905	YES	YES	YES	NA	TRUE
363107	9.702	12.4	1	NA	NA	YES	1	1	0.771	YES	YES	YES	YES	TRUE
363158	22.0036	24.49	1	YES	NA	YES	1	1	0.937	NA	NA	YES	YES	TRUE
363267	20.9286	22.33	1	NA	NA	YES	5	1	1	NA	NA	NA	YES	TRUE
363347	25.159	26.37	1	YES	NA	YES	2	1	0.756	YES	YES	YES	YES	TRUE
363370	27.0399	28.25	1	YES	NA	YES	1	3	0.943	YES	YES	NA	YES	TRUE
363373	33.8874	32.5	1	YES	NA	NA	1	2	0.929	NA	NA	YES	NA	TRUE
363430	6.0876	8.03	1	NA	NA	YES	5	1	0.89	YES	NA	YES	YES	TRUE
363435	28.3703	27.41	1	YES	NA	YES	1	1	0.959	YES	NA	NA	NA	TRUE
363536	27.2956	27.88	1	YES	NA	YES	5	2	0.898	NA	NA	YES	YES	TRUE
363553	31.1113	31.49	1	YES	NA	YES	1	1	0.858	YES	YES	YES	YES	TRUE
363710	42.7609	38.05	1	YES	cherry harvest duties	NA	5	1	0.898	YES	YES	NA	NA	TRUE
363722	41.7752	38.61	1	YES	cherry harvest duties	YES	1	1	0.947	YES	YES	NA	YES	TRUE
363741	17.9837	18.35	1	YES	NA	NA	5	2	0.889	YES	NA	NA	NA	TRUE
363819	1.0977	3.96	1	NA	NA	YES	1	2	0.939	NA	NA	YES	NA	TRUE
363876	1.8093	4.73	1	NA	NA	YES	5	2	0.905	YES	YES	YES	YES	TRUE
363926	16.7584	18.29	1	YES	NA	YES	1	3	0.943	YES	YES	YES	NA	TRUE
364027	24.1571	23.35	1	YES	NA	YES	1	1	0.949	NA	NA	YES	YES	TRUE
364079	15.1441	14.84	1	YES	NA	YES	5	1	0.889	YES	YES	NA	YES	TRUE
364189	28.7636	27.98	1	YES	NA	YES	1	1	0.896	YES	NA	NA	NA	FALSE
364281	29.4449	29.71	1	YES	NA	YES	1	1	0.881	YES	YES	YES	YES	TRUE
364337	32.4406	31.21	1	YES	NA	YES	1	3	0.943	YES	YES	YES	NA	TRUE
364399	15.9668	18.57	1	YES	NA	YES	1	1	0.935	YES	NA	YES	YES	TRUE
364421	23.2078	24.89	1	YES	apple harvest duties	YES	4	1	0.857	NA	NA	NA	YES	TRUE
364666	32.7439	30.76	1	YES	NA	YES	1	3	0.951	YES	YES	NA	YES	TRUE
364702	21.1763	21.7	1	NA	NA	YES	1	3	0.701	YES	YES	YES	YES	TRUE
364706	32.5618	30.74	1	YES	NA	YES	1	2	0.938	YES	NA	YES	YES	TRUE
364980	10.1164	11.41	1	NA	NA	YES	1	1	0.732	YES	YES	YES	YES	TRUE
365068	14.7306	16.21	1	YES	NA	YES	1	1	0.948	YES	NA	YES	NA	TRUE
365168	29.1604	30.18	1	YES	NA	YES	5	2	0.894	YES	YES	YES	NA	TRUE
365175	-1.0153	2.01	1	NA	NA	YES	1	1	0.939	YES	YES	YES	YES	TRUE
365226	27.1998	26.96	1	YES	NA	NA	5	1	1	YES	YES	YES	NA	TRUE
365259	20.3418	21.06	1	NA	apple harvest duties	YES	5	1	0.901	YES	YES	NA	NA	TRUE
365331	20.153	23	1	YES	NA	YES	1	2	0.943	YES	YES	YES	YES	TRUE
365337	19.5594	22.12	1	YES	NA	NA	1	1	0.944	YES	YES	YES	NA	TRUE
365376	30.3456	27.64	1	YES	NA	YES	5	1	0.896	YES	YES	YES	YES	TRUE
365385	12.1618	14.98	1	NA	NA	YES	2	2	0.837	YES	YES	YES	NA	TRUE
365386	18.1695	18.54	1	YES	NA	YES	1	2	0.935	YES	YES	YES	NA	TRUE
365390	31.0759	30.3	1	YES	NA	YES	5	1	1	YES	YES	YES	NA	TRUE
365417	28.8692	30.27	1	YES	NA	YES	5	2	0.901	YES	YES	NA	YES	TRUE
365482	25.4554	27.05	1	YES	NA	YES	4	1	0.857	YES	YES	YES	YES	TRUE
365510	25.3844	26.74	1	YES	apple harvest duties	YES	5	1	0.885	YES	NA	YES	YES	TRUE
365584	24.1691	26.29	1	YES	NA	YES	1	1	0.805	YES	YES	YES	YES	TRUE
365612	15.7752	15.55	1	NA	NA	YES	1	3	0.943	YES	NA	YES	YES	TRUE
365743	19.5342	21.1	1	YES	NA	YES	5	1	1	YES	YES	YES	NA	TRUE
365749	28.7516	27.68	1	YES	NA	YES	5	2	1	NA	NA	NA	YES	TRUE
365762	9.1186	11.08	1	NA	NA	YES	1	2	0.957	YES	NA	YES	YES	TRUE
366035	25.226	24.67	1	YES	NA	YES	1	2	0.941	YES	NA	YES	YES	TRUE
366132	13.8232	16.68	1	YES	NA	YES	1	3	0.951	YES	NA	NA	YES	TRUE
366192	-0.9046	1.55	1	NA	NA	YES	2	1	0.758	YES	YES	NA	YES	TRUE
366323	22.1066	22.75	1	NA	NA	YES	1	1	0.918	YES	NA	YES	NA	TRUE
366399	0.7702	3.34	1	NA	NA	YES	1	1	0.854	YES	NA	NA	NA	TRUE
366407	17.2454	18.47	1	NA	NA	YES	1	2	0.948	YES	YES	NA	YES	TRUE
366437	42.833	36.85	1	YES	NA	YES	1	1	0.93	YES	YES	NA	YES	TRUE
366695	22.7759	22.64	1	NA	apple harvest duties	YES	2	3	0.741	YES	NA	YES	YES	TRUE
367263	44.2807	40.86	1	YES	NA	YES	5	1	0.89	YES	YES	NA	YES	TRUE
367452	1.126	3.57	1	NA	NA	YES	1	3	0.886	YES	YES	YES	NA	TRUE
367519	17.248	18.5	1	YES	NA	YES	1	1	0.85	YES	NA	YES	NA	TRUE
368436	23.6902	25.06	1	YES	NA	YES	2	1	0.714	YES	YES	YES	NA	TRUE
368460	26.9357	28.71	1	YES	NA	YES	1	1	0.94	NA	NA	NA	YES	TRUE
368485	28.6799	28.78	1	YES	NA	YES	1	1	0.943	YES	NA	YES	NA	FALSE
368513	21.3779	22.43	1	YES	NA	YES	1	1	0.939	YES	YES	NA	YES	TRUE
368550	22.2823	23.64	1	NA	NA	YES	1	1	0.949	YES	YES	YES	YES	TRUE
368578	13.6224	15.83	1	NA	NA	YES	1	1	0.944	YES	YES	NA	YES	TRUE
368580	31.7151	31.37	1	YES	NA	YES	5	2	0.89	NA	NA	YES	NA	TRUE
368613	18.6159	20	1	NA	apple harvest duties	NA	1	1	0.813	YES	NA	NA	NA	TRUE
369100	15.2511	14.95	1	NA	NA	YES	1	1	0.951	YES	YES	YES	NA	TRUE
369230	38.7871	34.93	1	YES	NA	YES	1	1	0.787	NA	NA	YES	NA	TRUE
369263	28.5688	29.37	1	YES	NA	NA	1	2	0.944	NA	NA	YES	NA	TRUE
369351	28.9634	30.2	1	YES	NA	YES	1	1	0.935	NA	NA	YES	YES	FALSE
369390	1.529	3.5	1	NA	NA	YES	1	2	0.948	YES	YES	YES	YES	TRUE
369402	28.7053	27.09	1	YES	NA	YES	5	1	0.886	YES	NA	YES	YES	TRUE
369403	34.2519	31.55	1	YES	NA	YES	1	1	0.806	YES	YES	YES	YES	TRUE
369446	15.3049	16.23	1	NA	NA	YES	1	1	0.94	YES	NA	YES	NA	TRUE
369496	39.5829	35.22	1	YES	cherry harvest duties	NA	1	1	0.949	YES	YES	YES	NA	TRUE
369519	33.8819	31.28	1	YES	NA	YES	1	1	0.947	YES	YES	NA	YES	TRUE
369531	5.8774	8.01	1	NA	NA	YES	5	1	1	YES	YES	YES	YES	TRUE
369536	0.2552	2.63	1	NA	NA	YES	5	2	0.901	YES	YES	NA	YES	TRUE
369563	26.7539	25.84	1	YES	NA	NA	1	1	0.912	NA	NA	YES	YES	TRUE
369576	30.3222	30.51	1	YES	NA	YES	5	1	1	YES	YES	NA	NA	TRUE
369577	31.4858	28.91	1	YES	NA	YES	4	1	0.857	YES	YES	YES	YES	TRUE
369597	16.2335	18.23	1	NA	NA	YES	1	1	0.955	NA	NA	NA	YES	TRUE
370441	-1.7795	1.34	1	NA	NA	YES	1	3	0.799	YES	YES	NA	NA	TRUE
370530	21.8968	22.57	1	YES	NA	YES	5	1	1	YES	NA	YES	NA	TRUE
370981	15.7945	18.55	1	YES	NA	NA	5	1	0.901	YES	YES	YES	YES	TRUE
372145	24.3873	25.25	1	YES	apple harvest duties	YES	1	3	0.943	YES	NA	NA	YES	TRUE
372155	27.2114	28.69	1	YES	NA	YES	1	1	0.927	YES	YES	NA	YES	TRUE
372165	12.3531	12.31	1	NA	NA	YES	1	1	0.937	YES	YES	NA	YES	TRUE
372244	46.3753	39.04	1	YES	NA	YES	1	1	0.92	YES	YES	YES	YES	TRUE
373073	6.9979	8.84	1	NA	NA	YES	1	1	0.971	YES	YES	YES	YES	TRUE
373175	44.1153	37.59	1	YES	cherry harvest duties	YES	1	1	0.935	YES	YES	YES	YES	TRUE
373470	21.023	21.96	1	NA	apple harvest duties	YES	4	1	0.857	YES	YES	YES	YES	TRUE
373527	17.3687	18.42	1	YES	NA	YES	5	1	1	YES	YES	YES	NA	TRUE
373690	18.3352	19.95	1	NA	NA	NA	5	1	0.891	YES	NA	YES	NA	TRUE
373824	28.7243	29.61	1	YES	apple harvest duties	YES	1	3	0.892	YES	YES	YES	YES	TRUE
373849	30.9001	30	1	YES	NA	YES	1	1	0.959	YES	NA	YES	NA	TRUE
374004	25.1307	26.79	1	YES	NA	YES	1	3	0.894	YES	NA	YES	YES	TRUE
374121	32.1092	32.08	1	YES	NA	YES	1	2	0.933	YES	YES	YES	NA	TRUE
374919	29.0551	30.29	1	YES	NA	YES	5	1	1	YES	NA	YES	NA	FALSE
374978	32.5746	31.05	1	YES	NA	YES	5	2	0.889	YES	YES	YES	YES	TRUE
374980	29.287	25.18	1	YES	NA	YES	1	2	0.925	YES	YES	YES	NA	TRUE
375004	20.6194	20.85	1	YES	NA	YES	4	1	0.857	YES	YES	YES	NA	TRUE
375283	13.4941	14.24	1	YES	NA	YES	5	1	1	YES	YES	YES	NA	TRUE
375284	20.6944	20.55	1	YES	NA	YES	1	1	0.926	YES	NA	YES	YES	TRUE
375856	31.1204	28.58	1	YES	NA	NA	4	1	0.857	YES	NA	NA	NA	TRUE
375918	22.4365	24.94	1	YES	NA	YES	1	1	0.837	YES	YES	YES	YES	TRUE
376072	11.5585	11.99	1	NA	NA	NA	2	1	0.751	YES	YES	YES	YES	TRUE
376248	6.6188	8.63	1	NA	NA	YES	5	1	0.867	YES	NA	YES	NA	TRUE
376440	39.578	35.42	1	YES	NA	YES	1	1	0.938	YES	YES	YES	NA	TRUE
376456	16.4363	15.77	1	NA	NA	YES	5	1	1	YES	YES	YES	YES	TRUE
376500	24.6192	26.14	1	NA	NA	YES	2	3	0.741	YES	YES	YES	NA	TRUE
[truncated: 49,802 more rows]
